# Supplementary material for: Transcriptome Profiling of Gossypium anomalum Seedlings Reveals Key Regulators and Metabolic Pathways in Response to Drought Stress
Source: Plants (Basel). 2023 Jan 9;12(2):312. doi: 10.3390/plants12020312 (PMC9865944; doi:10.3390/plants12020312)
Supplement: Supplementary file 1 [file plants-12-00312-s001.zip]

Archive with 4 entries (3 files):
- plants-2009721-Supplemental materials/
- plants-2009721-Supplemental materials/.DS_Store
- plants-2009721-Supplemental materials/Supplemental Figures.docx
- plants-2009721-Supplemental materials/Supplemental Tables.xlsx
