# Supplementary material for: Transcriptome Profiling of Gossypium anomalum Seedlings Reveals Key Regulators and Metabolic Pathways in Response to Drought Stress
Source: Plants (Basel). 2023 Jan 9;12(2):312. doi: 10.3390/plants12020312 (PMC9865944; doi:10.3390/plants12020312)
Supplement: Supplementary file 1 [file plants-12-00312-s001.zip › plants-2009721-Supplemental materials/Supplemental Tables.xlsx]

## Sheet: Table S1
Table S1. Summary of RNA-Seq data for G. anomalum under drought stress.
Sample	Raw reads	Raw bases	Clean reads	Clean bases	Error rate	Q20	Q30	GC content (%)	Total map	Unique map	Multi map
		(Gb)		(Gb)	(%)	(%)	(%)		(%)	(%)	(%)
0 d_1	39188662	5.88	39142792	5.87	0.03	97.3	92.38	44.89	93.84	91.59	2.25
0 d_2	44529166	6.68	44478340	6.67	0.03	97.4	92.63	44.84	94.4	92.06	2.33
0 d_3	43857972	6.58	43802430	6.57	0.03	97.21	92.23	44.46	94.78	92.54	2.24
3 d_1	45098238	6.76	45038890	6.76	0.03	97.22	92.26	44.59	93.75	91.6	2.15
3 d_2	40262212	6.04	40202782	6.03	0.03	97.34	92.53	44.58	94.23	92.23	2
3 d_3	51764720	7.76	50408364	7.56	0.03	96.8	91.48	44.19	93.58	91.45	2.12
5 d_1	39561064	5.93	39497212	5.92	0.03	97.23	92.33	44.47	92.98	90.97	2.01
5 d_2	41367614	6.21	41311788	6.2	0.03	97.27	92.4	44.57	93.3	91.17	2.13
5 d_3	40650384	6.1	40583344	6.09	0.03	97.18	92.24	44.64	94.85	92.67	2.18
7 d_1	44409898	6.66	44355290	6.65	0.03	97.32	92.43	44.57	94.73	92.15	2.58
7 d_2	43246510	6.49	43194092	6.48	0.03	97.2	92.17	44.43	92.31	92.31	2.27
7 d_3	45466218	6.82	42331072	6.35	0.03	97.31	92.38	44.8	89.14	89.14	2.45
10 d_1	45753860	6.86	41255984	6.19	0.03	97.09	91.93	44.77	91.25	91.25	2.48
10 d_2	44967322	6.75	44913228	6.74	0.03	97.26	92.34	44.35	92.88	92.88	2.14
10 d_3	45444500	6.82	41190920	6.18	0.03	97.26	92.36	44.28	93.3	93.3	2.49

## Sheet: Table S2
Table S2. The annotation and expression level of 12,322 differentially expressed genes in G. anomalum under drought stress.
Gene ID	Chr.	Gene description	3 d			5 d			7 d			10 d			0 d
			FPKM	log2FoldChange	padj	FPKM	log2FoldChange	padj	FPKM	log2FoldChange	padj	FPKM	log2FoldChange	padj	FPKM
Goano01G2911	Chr01	- && O48809.1 RecName: Full=Leucine-rich repeat extensin-like protein 2; Short=AtLRX2; Short=LRR/EXTENSIN2; AltName: Full=Cell wall hydroxyproline-rich glycoprotein; Flags: Precursor && -	297.9032±69.2025	-0.0315656	0.945913	120.5999±22.2677	-1.33629	4.61e-11	13.0053±1.4997	-4.54514	6.07e-201	5.6602±3.3563	-5.76704	7.35e-42	308.8956±53.7828
Goano02G1424	Chr02	- && P17407.1 RecName: Full=21 kDa protein; AltName: Full=1.2 protein; Flags: Precursor && PF04043:Plant invertase/pectin methylesterase inhibitor	1976.7681±251.8011	0.368529	0.0492244	917.914±261.4188	-0.737167	0.00285742	61.4574±5.3482	-4.63499	5.81e-296	15.7523±4.7056	-6.61784	1.43e-176	1552.9701±194.7519
Goano03G1146	Chr03	- && Q41059.1 RecName: Full=1,4-alpha-glucan-branching enzyme 1, chloroplastic/amyloplastic; AltName: Full=Starch branching enzyme I; Flags: Precursor && PF02922:Carbohydrate-binding module 48 (Isoamylase N-terminal domain)|PF00128:Alpha amylase, catalytic domain|PF02806:Alpha amylase, C-terminal all-beta domain	255.5439±29.5041	2.03779	8.37e-54	397.518±78.1783	2.67584	1.08e-48	668.1283±82.2603	3.42826	5.18e-173	611.5315±191.5553	3.28336	9.6e-40	63.1278±4.8185
Goano04G0764	Chr04	- && O80437.1 RecName: Full=Glycerol-3-phosphate 2-O-acyltransferase 6; Short=AtGPAT6; AltName: Full=Glycerol-3-phosphate acyltransferase 6 && PF01553:Acyltransferase	61.1268±5.4556	-0.432805	0.0039417	10.9327±3.0135	-2.9138	2.6e-41	3.6682±1.3111	-4.48447	1.36e-115	1.429±0.1772	-5.86614	1.02e-209	83.6575±4.892
Goano04G1038	Chr04	- && P25818.1 RecName: Full=Aquaporin TIP1-1; AltName: Full=Aquaporin TIP; AltName: Full=Gamma-tonoplast intrinsic protein; Short=Gamma-TIP; AltName: Full=Tonoplast intrinsic protein 1-1; Short=AtTIP1;1; AltName: Full=Tonoplast intrinsic protein, root-specific RB7; Contains: RecName: Full=Aquaporin TIP1-1, N-terminally processed && -	848.2391±92.0591	-0.761866	1.77e-07	312.8295±109.7101	-2.19894	3.19e-18	71.6403±4.9005	-4.32296	7.71e-293	48.7242±18.0363	-4.89859	2.42e-71	1458.2878±154.4903
Goano05G1020	Chr05	- && Q9LNW3.1 RecName: Full=Protein phosphatase 2C 3; Short=AtPP2C03; AltName: Full=Protein AKT1-INTERACTING 1; AltName: Full=Protein phosphatase 2C AIP1; Short=PP2C AIP1 && PF00481:Protein phosphatase 2C	11.1139±3.2556	1.55673	2.89e-07	29.0447±7.693	2.94263	3.49e-27	138.1972±10.6813	5.19674	1.19e-220	266.7104±110.7834	6.12804	1.58e-77	3.8338±0.9006
Goano05G1252	Chr05	- && Q9SV43.1 RecName: Full=Patatin-like protein 7; Short=AtPLP7; AltName: Full=Patatin-related phospholipase A IIIbeta; Short=pPLAIIIb; AltName: Full=Phospholipase A IIIA; Short=AtPLAIIIA && PF01734:Patatin-like phospholipase	44.1699±5.016	-0.853801	6.53e-10	5.4118±3.3285	-3.88119	4.21e-27	4.0824±0.5093	-4.2854	1.25e-199	1.4672±0.5442	-5.78708	1.42e-128	80.9505±2.7237
Goano05G2861	Chr05	- && Q00624.1 RecName: Full=L-ascorbate oxidase homolog; Flags: Precursor && PF07731:Multicopper oxidase|PF07732:Multicopper oxidase|PF00394:Multicopper oxidase	118.6122±11.2907	-0.815526	3.72e-07	12.4972±13.5013	-4.06059	5.26e-05	2.8762±1.0112	-6.17231	6.89e-195	0.681±0.6029	-8.27927	8.05e-21	211.7029±34.8854
Goano05G3259	Chr05	- && - && -	14.2134±3.9658	3.12398	9.14e-16	368.4228±63.5093	7.81402	6.68e-182	528.9159±71.4671	8.33611	3.82e-274	939.1641±266.9793	9.15241	9.19e-173	1.6396±0.5934
Goano05G4621	Chr05	- && C0LGR3.1 RecName: Full=Probable LRR receptor-like serine/threonine-protein kinase At4g26540; Flags: Precursor && PF13855:Leucine rich repeat|PF08263:Leucine rich repeat N-terminal domain|PF00069:Protein kinase domain	27.7012±3.7569	-0.377456	0.0321568	10.0564±2.1055	-1.83743	4.46e-24	2.8946±0.3747	-3.63165	1.78e-152	0.8349±0.0954	-5.44188	2.6e-200	36.48±1.3612
Goano06G2023	Chr06	- && Q9LJH5.1 RecName: Full=Peroxisomal (S)-2-hydroxy-acid oxidase GLO4; AltName: Full=Glycolate oxidase 4; Short=AtGLO4; Short=GOX 4; AltName: Full=Short chain alpha-hydroxy acid oxidase GLO4 && PF01070:FMN-dependent dehydrogenase	50.2945±7.6766	-1.09693	6.58e-10	7.3831±2.2082	-3.86233	9.31e-57	3.3691±0.1062	-4.99165	3.56e-173	3.2832±0.0668	-5.04652	3.46e-136	109.0312±16.7175
Goano07G1500	Chr07	- && P27057.1 RecName: Full=Protein GAST1; Flags: Precursor && -	431.9859±36.532	-0.391953	0.0193549	26.4548±9.201	-4.41968	1.9e-69	0.9792±0.5398	-9.17666	6.6e-262	0.1478±0.0788	-11.9322	8.78e-82	574.646±65.3405
Goano08G1486	Chr08	- && O82627.1 RecName: Full=Granule-bound starch synthase 1, chloroplastic/amyloplastic; AltName: Full=Granule-bound starch synthase I; Short=GBSS-I; Flags: Precursor && PF00534:Glycosyl transferases group 1	131.2688±31.1421	1.62544	8.95e-15	228.7969±74.6824	2.4279	7.11e-20	806.3221±25.8178	4.24799	2.9e-193	677.4318±85.6596	3.97959	6.49e-90	43.1666±8.3437
Goano08G1814	Chr08	- && O82345.1 RecName: Full=BAG family molecular chaperone regulator 6; AltName: Full=Bcl-2-associated athanogene 6; AltName: Full=CaM-binding protein 1; Contains: RecName: Full=Cleaved BAG6 && PF02179:BAG domain	7.0198±0.7304	0.840795	0.000149349	24.7749±4.7427	2.66169	1.35e-34	128.0012±9.0358	5.0349	1.55e-265	150.4288±28.3887	5.24931	8.08e-127	3.9795±0.7516
Goano09G1951	Chr09	- && P94040.1 RecName: Full=Germin-like protein subfamily 3 member 1; Short=At-GERM1; Short=AtGER1; Short=AtGLP1; Flags: Precursor && PF00190:Cupin	547.1211±121.7673	-1.13196	1.65e-08	11.1082±2.3177	-6.75253	1.92e-224	0.681±0.0818	-10.7743	0	1.0806±0.388	-10.1388	7.45e-266	1216.5513±228.6541
Goano09G2938	Chr09	- && Q9LIB2.1 RecName: Full=Alpha-glucan phosphorylase 1; Short=AtPHS1; AltName: Full=Alpha-glucan phosphorylase, L isozyme; AltName: Full=Starch phosphorylase L; Flags: Precursor && PF00343:Carbohydrate phosphorylase	109.6428±6.7464	0.623592	2.64e-07	156.9068±14.8506	1.14198	2.19e-19	429.5325±12.7584	2.59783	1.42e-171	394.0809±81.1524	2.45635	3.37e-38	72.1612±2.6427
Goano12G0136	Chr12	- && Q84V83.1 RecName: Full=Leucoanthocyanidin reductase; Short=Leucocyanidin reductase && PF05368:NmrA-like family	81.3026±13.9719	1.27102	8.47e-13	196.2424±34.7286	2.54333	4.91e-43	480.3238±39.0419	3.83734	7.44e-200	632.9538±135.2407	4.21851	1.26e-92	34.1515±4.272
Goano12G1626	Chr12	- && Q8VYN9.1 RecName: Full=Universal stress protein PHOS32; AltName: Full=Phosphorylated protein of 32 kDa; Short=AtPHOS32; Flags: Precursor && PF00582:Universal stress protein family	26.5246±11.7156	5.22572	7.93e-18	76.8434±21.5136	6.75137	5.69e-82	148.7791±26.624	7.69954	7.44e-200	233.7806±124.495	8.34823	4.61e-72	0.716±0.3791
Goano12G3243	Chr12	- && O82245.1 RecName: Full=Translocator protein homolog; Short=AtTSPO && PF03073:TspO/MBR family	5.2997±1.1179	1.32348	0.00680997	30.8236±8.1421	3.86239	9.29e-29	149.3289±16.0445	6.14005	3.73e-173	444.5519±243.9289	7.70029	5.26e-71	2.1466±0.8664
Goano13G0413	Chr13	- && O82199.1 RecName: Full=Zinc finger CCCH domain-containing protein 20; Short=AtC3H20 && PF00642:Zinc finger C-x8-C-x5-C-x3-H type (and similar)	39.059±9.9936	2.67421	2.48e-31	97.6938±26.3831	3.99739	7.01e-56	236.1887±11.2387	5.2733	3.76e-296	160.1351±16.0673	4.69505	9.46e-135	6.2061±1.0983
Goano00G0001	scaffold.1	- && Q9LMP1.1 RecName: Full=Wall-associated receptor kinase 2; Flags: Precursor && PF00069:Protein kinase domain|PF07645:Calcium-binding EGF domain|PF13947:Wall-associated receptor kinase galacturonan-binding	23.0748±4.3813	0.704784	0.0043781	30.0042±4.3146	1.08373	4.93e-06	20.6199±2.5813	0.546366	0.00712287	18.9429±2.8004	0.40488	0.128612	14.3578±3.6272
Goano00G0004	scaffold.1	- && P93604.1 RecName: Full=Rust resistance kinase Lr10; AltName: Full=Probable receptor-like serine/threonine-protein kinase LRK10; Flags: Precursor && PF00069:Protein kinase domain	0.1975±0.1671	3.42364	1	0.8411±0.2206	5.51135	0.000378501	0.036±0.0623	0.954876	1	0.3945±0.2473	4.40772	0.0189678	0.0191±0.0331
Goano00G0008	scaffold.1	- && - && -	1.2616±0.4924	0.774673	0.680723	1.4575±1.0764	0.989066	0.44419	2.8238±0.8967	1.94285	0.0262052	1.1308±0.2373	0.609692	0.597546	0.7398±0.4093
Goano00G0009	scaffold.1	- && - && PF00931:NB-ARC domain	0.7369±0.5376	2.44489	0.332069	0.2885±0.1417	1.10426	0.66395	1.5779±0.8346	3.53895	0.0112144	1.4219±0.4851	3.36722	0.013398	0.1333±0.1314
Goano00G0011	scaffold.1	- && - && PF11145:Protein of unknown function (DUF2921)	4.4471±1.1193	0.0692033	0.928291	2.9974±1.8215	-0.501121	0.466758	4.0631±0.3285	-0.0604309	0.883188	1.912±0.8849	-1.1706	0.0140518	4.3125±0.6495
Goano00G0017	scaffold.101	- && Q9LEX0.1 RecName: Full=F-box protein PP2-A13; AltName: Full=Protein PHLOEM PROTEIN 2-LIKE A13; Short=AtPP2-A13; AltName: Full=SKP1-interacting partner 9 && PF14299:Phloem protein 2	0.1541±0.1334	0.50765	1	0.623±0.4097	2.51724	0.0571764	0.6816±0.4006	2.65569	0.0289574	0.9436±0.9272	3.09721	0.013198	0.1087±0.0876
Goano00G0026	scaffold.10	- && F4JUF8.1 RecName: Full=Dirigent protein 15; Short=AtDIR15; Flags: Precursor && PF03018:Dirigent-like protein	0±0	NA	NA	0.0835±0.0822	2.46779	0.650784	0±0	NA	NA	0.9184±1.0408	5.91602	0.0037182	0±0
Goano00G0027	scaffold.10	- && - && PF13855:Leucine rich repeat|PF08263:Leucine rich repeat N-terminal domain	0.1659±0.1609	5.71497	0.00660538	3.1264±1.0809	9.94943	1.91e-14	0.344±0.2707	6.76497	1.57e-05	1.831±2.0075	9.16619	0.000225493	0±0
Goano00G0028	scaffold.109	- && Q01667.1 RecName: Full=Chlorophyll a-b binding protein 6, chloroplastic; AltName: Full=LHCI-730; AltName: Full=LHCII type III CAB-6; AltName: Full=Light-harvesting complex protein Lhca1; Flags: Precursor && PF00504:Chlorophyll A-B binding protein	19.7535±2.6787	-0.217309	0.527578	15.4077±5.3503	-0.575272	0.0887064	6.9018±1.4632	-1.73239	7.96e-14	5.7154±2.2105	-2.02367	1.41e-09	23.3083±4.407
Goano00G0045	scaffold.120	- && P08283.1 RecName: Full=Histone H1; AltName: Full=PsH1b; AltName: Full=PsH1b-40 && -	566.2703±68.1753	0.0764711	0.81679	1370.9745±54.3357	1.35305	2.19e-19	1238.5277±125.8361	1.20906	5.33e-18	1682.6818±324.6105	1.63311	1.33e-15	544.7778±78.84
Goano00G0046	scaffold.121	- && Q8GSM7.1 RecName: Full=Shikimate O-hydroxycinnamoyltransferase; AltName: Full=Hydroxycinnamoyl transferase; AltName: Full=Hydroxycinnamoyl-Coenzyme A shikimate/quinate hydroxycinnamoyltransferase && -	1.3444±0.4157	0.590666	0.573743	0.4291±0.0559	-1.0581	0.203331	0.4091±0.1017	-1.12716	0.19331	0.2495±0.058	-1.85388	0.029331	0.9052±0.191
Goano00G0053	scaffold.123	- && - && -	2.6576±0.5523	1.01951	0.200576	2.5023±0.4785	0.935187	0.126329	2.9576±0.5468	1.17858	0.0439049	1.8997±0.191	0.522275	0.420435	1.3281±0.1294
Goano00G0062	scaffold.12	- && - && -	0.1025±0.0918	2.99322	1	0.8937±0.769	6.11419	0.00118956	0.147±0.2547	3.50807	0.391677	0.8741±1.0609	6.0711	0.188937	0±0
Goano00G0067	scaffold.12	- && P81370.2 RecName: Full=Thaumatin-like protein; AltName: Allergen=Act d 2; Flags: Precursor && PF00314:Thaumatin family	16.6575±5.6561	1.83312	1.61e-08	16.089±6.901	1.78455	6.06e-06	21.7988±4.4115	2.22445	1.37e-19	12.7814±2.4767	1.43754	1.25e-06	4.7313±1.0156
Goano00G0076	scaffold.130	- && P41210.1 RecName: Full=Caltractin; AltName: Full=Centrin && PF13499:EF-hand domain pair	6.0209±0.4486	5.57754	2.77e-16	18.7204±5.7729	7.21521	6.96e-29	5.4138±5.7554	5.43261	3.57e-10	6.9043±7.0421	5.78211	0.00790801	0.126±0.0798
Goano00G0091	scaffold.139	- && Q9NPJ3.1 RecName: Full=Acyl-coenzyme A thioesterase 13; Short=Acyl-CoA thioesterase 13; AltName: Full=Thioesterase superfamily member 2; Contains: RecName: Full=Acyl-coenzyme A thioesterase 13, N-terminally processed >Q5R833.1 RecName: Full=Acyl-coenzyme A thioesterase 13; Short=Acyl-CoA thioesterase 13; AltName: Full=Thioesterase superfamily member 2; Contains: RecName: Full=Acyl-coenzyme A…	0.3168±0.2381	-3.72612	9.54e-05	0.1571±0.1096	-4.76889	1.51e-05	1.0535±1.2334	-2.01343	0.205451	0.3385±0.1914	-3.65925	0.000237367	4.3258±3.9429
Goano00G0092	scaffold.139	- && Q9M390.1 RecName: Full=Protein NRT1/ PTR FAMILY 8.1; Short=AtNPF8.1; AltName: Full=Peptide transporter PTR1 && PF00854:POT family	0.2409±0.0445	-0.0195259	0.991566	0.6103±0.5661	1.31978	0.159994	0.5795±0.4083	1.24433	0.127683	0.7105±0.2383	1.521	0.0135355	0.2478±0.0305
Goano00G0093	scaffold.141	- && Q2QYH7.1 RecName: Full=Cytochrome P450 714C2 && PF00067:Cytochrome P450	0.0606±0.0144	3.89783	1	0.0736±0.1275	4.17851	0.340187	0.148±0.0622	5.18695	0.00722647	0.158±0.0293	5.26405	0.00423422	0±0
Goano00G0103	scaffold.14	- && P29062.1 RecName: Full=Pathogenesis-related protein PR-4A; Flags: Precursor && PF00967:Barwin family	3.3652±0.0797	-1.30312	0.00182416	28.7015±10.7874	1.79047	1.91e-06	69.6139±24.4364	3.07167	5.4e-27	116.9905±40.0079	3.80151	2.67e-30	8.3999±2.6572
Goano00G0105	scaffold.14	- && P29062.1 RecName: Full=Pathogenesis-related protein PR-4A; Flags: Precursor && PF00967:Barwin family	0.3129±0.542	1.02032	0.805781	8.8932±4.9426	5.83033	1.99e-13	20.0252±6.5153	7.00055	4.26e-28	81.3571±21.1762	9.00506	1.41e-47	0.1567±0.16
Goano00G0106	scaffold.14	- && O24407.1 RecName: Full=Auxin-responsive protein IAA16; AltName: Full=Indoleacetic acid-induced protein 16 && PF02309:AUX/IAA family	136.8689±28.0749	-0.340981	0.114385	118.7518±12.3486	-0.543703	0.000119339	98.6266±0.9291	-0.808441	1.02e-15	74.6241±3.1501	-1.22906	1.45e-25	175.6554±7.8414
Goano00G0124	scaffold.15	- && Q9C9H7.2 RecName: Full=Receptor-like protein 12; Short=AtRLP12; Flags: Precursor && PF13855:Leucine rich repeat|PF08263:Leucine rich repeat N-terminal domain	6.2728±2.0332	10.7314	3.25e-16	4.9731±2.9816	10.3981	1.24e-14	0.3077±0.3155	6.38275	0.000151513	3.0126±2.6707	9.66297	4.8e-07	0±0
Goano00G0139	scaffold.16	- && - && PF04859:Plant protein of unknown function (DUF641)	0.7266±0.009	-1.28784	0.0104627	0.3576±0.6194	-2.30802	0.452147	1.101±0.5214	-0.688174	0.189185	0.3748±0.2618	-2.26645	0.000308691	1.7983±0.4922
Goano00G0151	scaffold.17	- && Q9LRR4.1 RecName: Full=Putative disease resistance RPP13-like protein 1 && PF00931:NB-ARC domain	0.558±0.0353	4.1661	2.24e-05	2.2746±0.58	6.19864	6.63e-16	0.3962±0.298	3.66908	0.000611084	0.2302±0.1162	2.87461	0.0134016	0.0319±0.0126
Goano00G0152	scaffold.17	- && - && -	0.6204±0.4466	4.50687	1	3.5509±2.6351	7.02266	2.85e-05	0.2524±0.2356	3.20768	0.39967	0.295±0.2556	3.42342	0.36374	0±0
Goano00G0153	scaffold.17	- && - && -	1.5106±0.155	6.67128	4.42e-05	5.3897±2.4304	8.50703	6.47e-10	0.4018±0.4374	4.76304	0.0579105	0.2883±0.4993	4.27475	0.300616	0±0
Goano00G0169	scaffold.18	- && F4I7L1.2 RecName: Full=Telomere repeat-binding factor 4; AltName: Full=MYB transcription factor && PF00538:linker histone H1 and H5 family|PF00249:Myb-like DNA-binding domain	2.1336±1.8331	2.97566	0.00525688	0.1668±0.1924	-0.703864	0.694894	0.07±0.0295	-1.9548	0.236	0.0897±0.0618	-1.61229	0.286789	0.2779±0.1713
Goano00G0171	scaffold.18	- && - && PF12023:Domain of unknown function (DUF3511)	0.9158±0.1702	-0.834274	0.416084	0.278±0.0968	-2.56305	0.00276524	0.1473±0.1328	-3.48435	0.000867076	0.1786±0.0077	-3.21152	0.000445047	1.6608±0.2361
Goano00G0172	scaffold.18	- && P42158.2 RecName: Full=Casein kinase 1-like protein 1; AltName: Full=Casein kinase 1; AltName: Full=Casein kinase I isoform delta-like; Short=CKI-delta; AltName: Full=Protein CASEIN KINASE I-LIKE 1 && PF00069:Protein kinase domain	4.7092±0.7707	-1.01948	0.0231116	5.6438±3.4915	-0.759841	0.271302	3.5597±2.6377	-1.42336	0.116983	6.2602±5.02	-0.627175	0.359419	9.7086±6.2271
Goano00G0175	scaffold.18	- && O04719.1 RecName: Full=Protein phosphatase 2C 77; Short=AtPP2C77; AltName: Full=Protein ABSCISIC ACID-INSENSITIVE 2; AltName: Full=Protein phosphatase 2C ABI2; Short=PP2C ABI2 && PF00481:Protein phosphatase 2C	0.5852±0.1465	2.36003	0.00943156	1.2187±0.5109	3.41917	1.35e-06	4.7313±2.5726	5.38482	5.25e-20	5.5192±2.3539	5.59063	8.44e-21	0.118±0.0833
Goano00G0185	scaffold.19	- && - && -	0.3159±0.1797	-1.8126	0.20915	0±0	-5.96417	0.000722297	0.1779±0.1475	-2.61603	0.0329975	0.2218±0.2462	-2.34215	0.0759002	1.1157±0.7023
Goano00G0186	scaffold.19	- && Q94IB8.1 RecName: Full=Long chain base biosynthesis protein 1; Short=AtLCB1; AltName: Full=Protein EMBRYO DEFECTIVE 2779; AltName: Full=Protein FUMONISIN B1 RESISTANT 11 && PF00155:Aminotransferase class I and II	4.3643±0.6231	-1.15561	7.8e-08	1.6762±2.2115	-2.53197	0.253414	8.1947±2.3205	-0.23958	0.381069	6.2638±2.4541	-0.648375	0.0483137	9.8441±0.8631
Goano00G0188	scaffold.19	- && - && -	0.4294±0.5679	-0.494824	0.869572	0±0	-4.77646	0.0211341	0.3355±0.3778	-0.854532	0.590074	0.3658±0.4462	-0.77565	0.63833	0.6212±0.0921
Goano00G0189	scaffold.19	- && Q40541.1 RecName: Full=Mitogen-activated protein kinase kinase kinase NPK1; AltName: Full=Nicotiana protein kinase 1 && PF00069:Protein kinase domain	0.2226±0.113	0.209442	0.936385	0.0288±0.05	-2.74691	0.178519	0.0144±0.025	-3.72033	0.0737993	0±0	-4.66453	0.0263361	0.197±0.0373
Goano00G0209	scaffold.20	- && - && PF13456:Reverse transcriptase-like	94.7311±16.8434	1.0006	1.02e-06	128.3809±13.0352	1.44012	3.79e-16	133.4566±16.9139	1.49908	1.67e-20	63.7326±42.7561	0.413335	0.491663	47.972±6.653
Goano00G0210	scaffold.20	- && - && -	32.42±9.6266	1.0113	0.00903284	45.8852±3.0837	1.51223	1.04e-06	40.5745±6.416	1.33867	3.29e-06	16.2817±11.3109	0.00191461	0.998239	16.27±5.9788
Goano00G0214	scaffold.20	- && Q69T31.1 RecName: Full=Cytosolic invertase 1; Short=OsCYT-INV1 && PF12899:Alkaline and neutral invertase	16±8.7758	-0.94943	0.22243	0±0	-11.2387	4.28e-19	0.0426±0.0369	-9.46088	1.68e-18	7.9286±6.2283	-1.97203	0.0343746	31.3193±5.3907
Goano00G0216	scaffold.20	- && Q9ZPY2.1 RecName: Full=Laccase-6; AltName: Full=Benzenediol:oxygen oxidoreductase 6; AltName: Full=Diphenol oxidase 6; AltName: Full=Urishiol oxidase 6; Flags: Precursor && PF00394:Multicopper oxidase|PF07732:Multicopper oxidase	0.9269±0.5017	-0.202092	0.879351	0.0318±0.0329	-5.0867	8.34e-06	0.0286±0.0283	-5.17822	2.65e-06	0.01±0.0174	-6.63274	4.12e-06	1.0765±0.5117
Goano00G0226	scaffold.216	- && - && -	1.2129±0.3207	-0.16008	0.94688	2.9694±0.5716	1.13959	0.205556	2.5173±0.8938	0.90594	0.359536	4.4439±1.8774	1.70221	0.035596	1.3683±0.749
Goano00G0243	scaffold.233	- && Q9SVV2.1 RecName: Full=Probable xyloglucan endotransglucosylase/hydrolase protein 26; Short=At-XTH26; Short=XTH-26; Flags: Precursor && -	0.6654±0.0931	-0.26211	0.88647	0.2627±0.0129	-1.6052	0.133073	0.0537±0.0465	-3.86238	0.0133239	0.0824±0.0814	-3.26264	0.0163903	0.8082±0.1499
Goano00G0304	scaffold.30	- && Q9LXD9.1 RecName: Full=Probable pectinesterase/pectinesterase inhibitor 51; Includes: RecName: Full=Pectinesterase inhibitor 51; AltName: Full=Pectin methylesterase inhibitor 51; Includes: RecName: Full=Pectinesterase 51; Short=PE 51; AltName: Full=Pectin methylesterase 51; Short=AtPME51; Flags: Precursor && PF01095:Pectinesterase	1.2634±0.632	-0.775398	0.436967	0.9202±0.8926	-1.22039	0.295642	0.5698±0.2771	-1.92393	0.00734842	0.3439±0.3047	-2.6579	0.00314311	2.1851±0.5004
Goano00G0305	scaffold.30	- && Q9LXD9.1 RecName: Full=Probable pectinesterase/pectinesterase inhibitor 51; Includes: RecName: Full=Pectinesterase inhibitor 51; AltName: Full=Pectin methylesterase inhibitor 51; Includes: RecName: Full=Pectinesterase 51; Short=PE 51; AltName: Full=Pectin methylesterase 51; Short=AtPME51; Flags: Precursor && PF01095:Pectinesterase|PF04043:Plant invertase/pectin methylesterase inhibitor	1.1662±0.686	-1.24921	0.106228	1.8263±0.7877	-0.592763	0.393563	1.0119±0.1911	-1.44099	0.00930026	0.1993±0.1888	-3.78607	6.49e-06	2.8082±1.5442
Goano00G0306	scaffold.30	- && P25141.1 RecName: Full=Alcohol dehydrogenase 1 && PF08240:Alcohol dehydrogenase GroES-like domain|PF00107:Zinc-binding dehydrogenase	9.7111±2.2795	0.446127	0.152733	15.6708±7.6293	1.1389	0.00266911	18.5058±3.0839	1.38214	1.34e-13	5.4076±3.6567	-0.407399	0.491529	7.2157±1.1183
Goano00G0317	scaffold.33	- && Q43839.1 RecName: Full=Glucose-6-phosphate 1-dehydrogenase, chloroplastic; Short=G6PD; Flags: Precursor && PF02781:Glucose-6-phosphate dehydrogenase, C-terminal domain|PF00479:Glucose-6-phosphate dehydrogenase, NAD binding domain	20.1501±3.9506	-0.07986	0.947717	0.3891±0.2341	-5.77609	6.25e-32	2.642±3.4697	-3.00827	0.0168649	8.9136±6.6718	-1.26716	0.258773	21.6027±10.323
Goano00G0325	scaffold.34	- && Q9FGM0.1 RecName: Full=ATP-dependent zinc metalloprotease FTSH 11, chloroplastic/mitochondrial; Short=AtFTSH11; Flags: Precursor && PF01434:Peptidase family M41	2.5005±1.4022	0.205713	0.865648	2.636±1.5703	0.278795	0.759143	2.5538±1.3334	0.23701	0.730759	0.7923±0.4056	-1.46225	0.0338837	2.2087±0.7465
Goano00G0337	scaffold.3	- && Q9LRR4.1 RecName: Full=Putative disease resistance RPP13-like protein 1 && PF00931:NB-ARC domain	0.5852±0.112	4.74059	1.7e-07	1.2918±0.6209	5.88174	9.7e-12	0.2479±0.1952	3.48711	0.00215798	0.0734±0.0638	1.70989	0.352193	0.023±0.0179
Goano00G0352	scaffold.4	- && Q7Y219.1 RecName: Full=Protein PLASTID MOVEMENT IMPAIRED 1-RELATED 2 && PF10358:N-terminal C2 in EEIG1 and EHBP1 proteins	0.6107±0.1379	1.29186	0.0291071	0.0201±0.018	-3.62429	0.000672722	0.4204±0.3034	0.759349	0.315178	0.859±0.3237	1.77471	0.000613741	0.252±0.1067
Goano00G0354	scaffold.4	- && - && PF14111:Domain of unknown function (DUF4283)	0.2729±0.2686	1.76489	1	0±0	-1.70649	1	0.3309±0.304	2.05055	0.47499	0.9436±0.3582	3.5106	0.0400706	0.0794±0.1375
Goano00G0356	scaffold.4	- && - && PF13456:Reverse transcriptase-like	1.5268±0.3943	0.859206	0.444429	0±0	-5.74114	0.00117083	1.7773±1.1339	1.07946	0.211562	4.7459±3.2441	2.48387	0.00064224	0.8546±0.3984
Goano00G0358	scaffold.51	- && Q8VYB7.1 RecName: Full=Geranylgeranyl transferase type-2 subunit alpha 1; AltName: Full=Geranylgeranyl transferase type II subunit alpha 1; AltName: Full=Rab geranylgeranyl transferase alpha subunit 1; Short=AtRGTA1; Short=Rab-GGT alpha 1 && PF01239:Protein prenyltransferase alpha subunit repeat	2.1772±3.3096	1.09738	0.818694	0.0465±0.0403	-4.43319	0.0359486	0.1318±0.1703	-2.93613	0.082377	0.1636±0.0842	-2.65679	0.122834	1.0306±1.5667
Goano00G0361	scaffold.53	- && Q642R9.1 RecName: Full=Rab3 GTPase-activating protein catalytic subunit && -	3.3207±0.7137	-0.107478	0.858532	0.5545±0.5914	-2.68926	0.000932554	4.3529±0.2948	0.287268	0.284986	3.4376±1.3521	-0.0737673	0.87577	3.6269±0.4107
Goano00G0362	scaffold.53	- && - && -	4.5058±1.2911	-1.95203	2.43e-06	0.9737±1.5413	-4.16319	0.0167652	3.3813±1.1671	-2.3666	4.89e-09	3.2854±2.2746	-2.42874	7.48e-05	17.7196±5.1156
Goano00G0371	scaffold.57	- && Q9LMP1.1 RecName: Full=Wall-associated receptor kinase 2; Flags: Precursor && -	6.2572±4.3098	1.63134	0.000665061	0.8291±0.9836	-1.27998	0.153994	6.7369±1.3986	1.74367	2.1e-10	5.9213±4.4987	1.53761	0.0137759	2.0422±0.582
Goano00G0381	scaffold.5	- && Q14AI0.1 RecName: Full=Sister chromatid cohesion protein DCC1; AltName: Full=Defective in sister chromatid cohesion protein 1 homolog && PF09724:Uncharacterized conserved protein (DUF2036)	2.2474±0.8345	7.53971	1.45e-07	2.736±1.6571	7.82467	4.28e-08	0.4319±0.2997	5.16131	0.00188567	1.1475±0.9656	6.56091	3.13e-05	0.0111±0.0193
Goano00G0382	scaffold.5	- && Q9M1C7.2 RecName: Full=ABC transporter C family member 9; Short=ABC transporter ABCC.9; Short=AtABCC9; AltName: Full=ATP-energized glutathione S-conjugate pump 9; AltName: Full=Glutathione S-conjugate-transporting ATPase 9; AltName: Full=Multidrug resistance-associated protein 9 && PF00005:ABC transporter|PF00664:ABC transporter transmembrane region	24.2192±7.1299	4.36125	4.42e-05	29.4637±23.4093	4.64813	6.69e-05	5.1003±1.367	2.1171	0.039052	8.2637±8.0942	2.8006	0.0551592	1.1939±1.3294
Goano00G0383	scaffold.5	- && Q2V3L3.1 RecName: Full=Uncharacterized zinc finger protein At4g06634 && -	0.8992±0.353	2.73522	0.0234359	2.0021±1.5131	3.89001	5.18e-05	0.3516±0.3439	1.39267	0.422367	0.3466±0.3425	1.36429	0.43624	0.135±0.0607
Goano00G0384	scaffold.5	- && P0C043.1 RecName: Full=Putative pentatricopeptide repeat-containing protein At4g17915 && PF13041:PPR repeat family	0.8191±0.4398	6.7494	4.9e-05	1.3149±0.8451	7.43636	8.65e-07	0.1268±0.1297	4.06204	0.172896	0.5004±0.6013	6.03289	0.192137	0±0
Goano00G0385	scaffold.5	- && - && -	2.5046±1.6319	4.04345	0.00853394	4.0455±1.4973	4.74944	6.43e-05	0.7614±0.9686	2.27753	0.33006	2.2646±1.0267	3.8827	0.00472393	0.164±0.2841
Goano00G0386	scaffold.5	- && Q944A7.1 RecName: Full=Probable serine/threonine-protein kinase At4g35230 && PF07714:Protein tyrosine kinase	0.7236±0.5046	5.34592	0.000364135	1.358±0.7692	6.25564	1.04e-06	0.1539±0.1166	3.13069	0.0972411	0.4722±0.3558	4.72988	0.00136703	0.0173±0.015
Goano00G0387	scaffold.5	- && F4KE63.1 RecName: Full=Valine--tRNA ligase, chloroplastic/mitochondrial 2; AltName: Full=Protein EMBRYO DEFECTIVE 2247; AltName: Full=Valyl-tRNA synthetase; Short=ValRS; Flags: Precursor && PF08264:Anticodon-binding domain of tRNA|PF00133:tRNA synthetases class I (I, L, M and V)|PF10458:Valyl tRNA synthetase tRNA binding arm	3.9788±2.5416	3.78455	1.48e-15	4.3439±2.7411	3.90834	1.13e-11	0.84±0.3825	1.54322	0.00596286	1.1507±1.0227	1.97662	0.0249098	0.2957±0.1512
Goano00G0388	scaffold.5	- && - && -	6.5968±2.5983	6.95092	2.72e-08	9.4247±7.1848	7.47112	4.11e-09	2.2066±1.1257	5.3788	3.94e-05	3.7481±4.0687	6.16097	0.0156283	0.0519±0.045
Goano00G0393	scaffold.59	- && - && -	2.2432±1.3978	0.000683439	0.99932	2.0906±0.3392	-0.0990248	0.805667	4.1914±0.6044	0.906849	0.00028083	7.257±2.4006	1.68149	1.95e-07	2.2774±0.3324
Goano00G0401	scaffold.66	- && - && PF04859:Plant protein of unknown function (DUF641)	0.4864±0.1326	6.01334	0.00106	1.1828±0.5511	7.29709	9.42e-07	0.2184±0.1584	4.86144	0.0262079	0.3079±0.3987	5.34696	0.0382952	0±0
Goano00G0424	scaffold.7	- && Q96558.1 RecName: Full=UDP-glucose 6-dehydrogenase 1; Short=UDP-Glc dehydrogenase 1; Short=UDP-GlcDH 1; Short=UDPGDH 1; AltName: Full=Gm-UGD1 && PF03721:UDP-glucose/GDP-mannose dehydrogenase family, NAD binding domain|PF03720:UDP-glucose/GDP-mannose dehydrogenase family, UDP binding domain|PF00984:UDP-glucose/GDP-mannose dehydrogenase family, central domain	52.9916±6.6959	-0.253747	0.325914	30.7422±3.8566	-1.03764	1.94e-07	20.6577±2.6332	-1.60766	3.83e-22	20.5917±11.2949	-1.62851	1.97e-05	64.0217±11.7672
Goano00G0428	scaffold.7	- && Q9SGA8.1 RecName: Full=UDP-glycosyltransferase 83A1 && PF00201:UDP-glucoronosyl and UDP-glucosyl transferase	25.2487±4.839	0.436939	0.149044	21.5902±9.6307	0.213568	0.645888	13.5591±4.5438	-0.454089	0.11832	8.9645±4.7956	-1.0723	0.016395	18.8891±4.5764
Goano00G0433	scaffold.80	- && Q9LEW8.2 RecName: Full=Protein-ribulosamine 3-kinase, chloroplastic; AltName: Full=Fructosamine 3-kinase-related protein; Short=AtFN3K-RP; Flags: Precursor && PF03881:Fructosamine kinase	1.2276±0.3851	-1.41238	0.0179418	5.1148±1.189	0.644408	0.283448	4.7983±2.7857	0.551711	0.576595	2.5748±2.1537	-0.364008	0.701239	3.3295±2.0523
Goano00G0435	scaffold.80	- && Q9LQ73.1 RecName: Full=Peroxisomal membrane protein 11C; AltName: Full=Peroxin-11C; Short=AtPEX11c && PF05648:Peroxisomal biogenesis factor 11 (PEX11)	1.1109±0.1278	0.925271	0.317172	1.8105±0.3342	1.63102	0.00660879	1.2159±0.4247	1.06448	0.12485	0.8258±0.4172	0.484815	0.591737	0.5876±0.3376
Goano00G0440	scaffold.85	- && Q9FXI5.3 RecName: Full=Protein IQ-DOMAIN 32 && -	25.1173±4.6014	0.0184159	0.965653	10.7198±2.4048	-1.20826	3.39e-08	12.1879±0.7145	-1.01985	1.37e-12	9.4455±2.7038	-1.40742	3.1e-08	25.1492±3.0968
Goano00G0442	scaffold.86	- && - && PF10961:Protein of unknown function (DUF2763)	0.6282±0.2715	-3.25655	0.0186637	0.1206±0.1046	-5.66029	0.0015629	0.5887±0.8808	-3.34896	0.167892	10.094±16.7237	0.737013	1	6.1256±9.4738
Goano00G0451	scaffold.89	- && F4J9Q6.1 RecName: Full=Peptidyl-prolyl cis-trans isomerase FKBP43; Short=PPIase FKBP43; AltName: Full=FK506-binding protein 43; Short=AtFKBP43; AltName: Full=Immunophilin FKBP43; AltName: Full=Rotamase && PF00254:FKBP-type peptidyl-prolyl cis-trans isomerase	1.252±1.4461	-1.71534	0.199166	0.6383±0.5569	-2.69487	0.0147373	3.7734±2.1854	-0.128313	0.899178	3.8273±3.2699	-0.130665	0.911477	4.1909±4.3777
Goano01G0004	Chr01	- && O80567.2 RecName: Full=La-related protein 6B; Short=AtLARP6b; AltName: Full=VirF-interacting protein FIP1 && PF05383:La domain	61.3574±2.5701	0.427531	0.00127828	78.6189±2.2714	0.786532	2.11e-13	104.5936±6.5459	1.20144	1.55e-29	122.7075±8.5237	1.41418	9.29e-30	46.2502±1.2287
Goano01G0007	Chr01	- && F4I8U2.1 RecName: Full=Inactive glucose-1-phosphate adenylyltransferase small subunit 2, chloroplastic; AltName: Full=ADP-Glc pyrophosphorylase small subunit-like; AltName: Full=ADP-glucose pyrophosphorylase small subunit 2; Short=ApS2; Flags: Precursor && PF00483:Nucleotidyl transferase	0.5725±0.2611	-0.905575	0.263476	0.0815±0.0352	-3.72177	3.17e-06	0.159±0.143	-2.73935	0.000459719	0.5326±0.254	-1.0277	0.104513	1.0943±0.4181
Goano01G0009	Chr01	- && - && PF07939:Protein of unknown function (DUF1685)	40.9733±2.3999	0.210295	0.289006	55.683±6.8248	0.653955	9.7e-05	65.4678±1.0118	0.890856	1.88e-14	90.1963±5.3686	1.33514	2.42e-20	35.9014±3.6507
Goano01G0012	Chr01	- && - && PF07107:Wound-induced protein WI12	18.5721±0.4758	-0.176147	0.630979	0.8082±0.182	-4.69247	2.06e-37	0.1032±0.0897	-7.67361	1.09e-22	0.0504±0.0873	-8.65873	2.94e-15	21.26±3.6087
Goano01G0014	Chr01	- && - && -	3.3117±1.4777	1.55194	0.0207411	1.0979±0.7195	-0.0378733	0.974558	1.5701±0.7988	0.478064	0.552104	0.5461±0.3265	-1.06147	0.230392	1.1407±0.5095
Goano01G0016	Chr01	- && Q9SCU0.1 RecName: Full=Short-chain dehydrogenase reductase 2a; Short=AtSDR2a && PF00106:short chain dehydrogenase	1.6221±0.9503	-1.352	0.0168172	2.5074±2.0037	-0.723981	0.368715	0.9971±0.3147	-2.0526	2.49e-06	0.8577±0.6144	-2.28269	0.000168883	4.2001±1.5767
Goano01G0018	Chr01	- && Q8RWU5.1 RecName: Full=F-box/LRR-repeat protein 3 && -	1.8254±0.3839	-0.032698	0.968798	4.6472±1.1373	1.31516	4.21e-05	5.6609±0.7881	1.60224	5.11e-10	5.031±0.3517	1.41257	5.24e-08	1.8925±0.3189
Goano01G0020	Chr01	- && Q9SCU1.1 RecName: Full=Patellin-6 && PF00650:CRAL/TRIO domain|PF03765:CRAL/TRIO, N-terminal domain	4.5132±2.0697	-0.307284	0.571258	1.4675±0.3774	-1.92354	2.86e-12	2.2786±0.5495	-1.28648	3.21e-07	0.4002±0.1148	-3.82361	3.51e-31	5.6631±0.6607
Goano01G0022	Chr01	- && O80915.1 RecName: Full=PRA1 family protein B4; Short=AtPRA1.B4 && PF03208:PRA1 family protein	63.1937±11.0285	-0.0522243	0.880612	32.3667±6.4173	-1.01629	3.88e-08	26.8386±1.6036	-1.28382	2.17e-30	23.7072±3.8916	-1.47955	1.69e-17	66.4479±1.1731
Goano01G0025	Chr01	- && O80919.2 RecName: Full=Protein trichome birefringence-like 34 && PF14416:PMR5 N terminal Domain|PF13839:GDSL/SGNH-like Acyl-Esterase family found in Pmr5 and Cas1p	1.6507±0.1783	-0.189118	0.798772	0.3894±0.1703	-2.26481	7.4e-06	0.6252±0.1431	-1.58266	0.000446505	0.3763±0.1799	-2.3261	5.12e-06	1.9052±0.0946
Goano01G0026	Chr01	- && - && -	5.1329±1.0103	-0.337519	0.69257	1.7681±0.3088	-1.86635	0.00071295	0±0	-7.55148	3.9e-08	0±0	-7.53415	3.49e-08	6.5634±0.2692
Goano01G0027	Chr01	- && O80920.1 RecName: Full=Abscisic acid receptor PYL4; AltName: Full=ABI1-binding protein 2; AltName: Full=PYR1-like protein 4; AltName: Full=Regulatory components of ABA receptor 10 && PF10604:Polyketide cyclase / dehydrase and lipid transport	53.8273±5.8547	-0.521493	0.0427108	13.7094±1.4857	-2.4942	2.49e-25	2.448±0.704	-4.97129	2.53e-73	0.3504±0.2411	-7.79742	8.28e-48	78.4242±19.5614
Goano01G0033	Chr01	- && O65020.2 RecName: Full=Ethylene-overproduction protein 1; AltName: Full=Protein ETHYLENE OVERPRODUCER 1; Short=Protein ETO1 && -	10.3454±1.2985	-0.0186805	0.961906	8.3557±1.1447	-0.325085	0.103745	7.2139±0.6853	-0.5336	0.000768995	5.1351±0.4655	-1.04331	9.3e-10	10.6248±0.8323
Goano01G0040	Chr01	- && - && -	0.2028±0.0708	-0.757579	0.714587	0.0372±0.0645	-3.19312	0.0871505	0.0174±0.0301	-4.1657	0.0293671	0±0	-5.11062	0.00810778	0.3465±0.132
Goano01G0041	Chr01	- && Q9MA83.1 RecName: Full=Receptor like protein 30; Short=AtRLP30; Flags: Precursor && -	1.4713±0.6361	0.11376	0.921158	0.4092±0.1901	-1.73445	0.00526722	0.1198±0.0889	-3.50041	2.97e-06	0.0383±0.0664	-5.21175	1.51e-06	1.3742±0.3679
Goano01G0046	Chr01	- && Q07473.1 RecName: Full=Chlorophyll a-b binding protein CP29.1, chloroplastic; AltName: Full=LHCB4.1; AltName: Full=LHCII protein 4.1; Flags: Precursor && -	1640.1266±215.3521	-0.511919	0.00422331	2360.4108±637.5893	0.0143556	0.969902	1249.9954±163.0993	-0.90047	5.87e-10	1076.7543±315.2868	-1.13387	4.71e-06	2372.5805±326.7888
Goano01G0047	Chr01	- && P26585.1 RecName: Full=HMG1/2-like protein; AltName: Full=Protein SB11 && -	13.1339±2.1722	-0.0707383	0.888778	23.0449±1.9846	0.740575	0.000331229	22.1651±1.859	0.687469	0.000365269	34.7194±6.867	1.3182	1.76e-08	13.9869±2.1272
Goano01G0049	Chr01	- && Q93Z81.1 RecName: Full=Vacuolar cation/proton exchanger 3; AltName: Full=Ca(2+)/H(+) antiporter CAX3; AltName: Full=Ca(2+)/H(+) exchanger 3; AltName: Full=Protein CATION EXCHANGER 3 && -	47.9635±15.7987	0.521779	0.111687	28.7778±12.5148	-0.213528	0.656286	8.4946±5.1283	-1.9706	0.000866399	6.6094±1.3874	-2.35284	2e-18	33.8539±8.2978
Goano01G0054	Chr01	- && Q39224.1 RecName: Full=Protein SRG1; Short=AtSRG1; AltName: Full=Protein SENESCENCE-RELATED GENE 1 && PF03171:2OG-Fe(II) oxygenase superfamily|PF14226:non-haem dioxygenase in morphine synthesis N-terminal	56.3261±55.3239	0.733582	0.657793	35.8627±47.5772	0.0807419	0.96704	2.0675±1.5409	-4.03787	3.95e-11	0.3808±0.2255	-6.51152	4.08e-52	34.4417±7.2906
Goano01G0064	Chr01	- && Q9C7S5.1 RecName: Full=Tyrosine-sulfated glycopeptide receptor 1; AltName: Full=PSY1 receptor && PF13855:Leucine rich repeat	21.3061±4.7363	0.791377	0.0008229	18.6276±3.1165	0.59769	0.0114721	9.2316±0.2047	-0.41126	0.0246549	5.5928±0.8975	-1.15386	7.04e-07	12.487±2.4108
Goano01G0065	Chr01	- && O80439.1 RecName: Full=30S ribosomal protein S31, chloroplastic; AltName: Full=Plastid-specific 30S ribosomal protein 4; Short=PSRP-4; Flags: Precursor && PF17067:Ribosomal protein S31e	130.4086±23.5962	-0.67368	0.00721686	97.776±21.6926	-1.08791	3.68e-05	80.897±4.9942	-1.35897	4.43e-13	106.3218±7.9754	-0.98203	2.15e-05	211.007±51.6734
Goano01G0066	Chr01	- && Q9FEL7.1 RecName: Full=Auxin transporter-like protein 2; AltName: Full=AUX1-like protein 2; AltName: Full=MtLAX2 && PF01490:Transmembrane amino acid transporter protein	26.9505±9.5636	0.114227	0.834204	15.011±4.5955	-0.72799	0.0134396	11.663±2.6968	-1.08735	2.8e-07	5.8346±2.0634	-2.10787	2.18e-11	25.2194±5.492
Goano01G0071	Chr01	- && Q8S4F6.1 RecName: Full=Sulfoquinovosyl transferase SQD2; AltName: Full=Protein SULFOQUINOVOSYLDIACYLGLYCEROL 2; AltName: Full=Sulfolipid synthase SQD2; AltName: Full=UDP-sulfoquinovose: diacylglycerol alpha-sulfoquinovosyltransferase SQD2; Flags: Precursor && PF00534:Glycosyl transferases group 1|PF13579:Glycosyl transferase 4-like domain	21.4042±3.9957	-0.909394	0.000286401	21.1468±5.3257	-0.926179	0.00180385	13.146±1.4736	-1.61002	1.15e-14	13.6192±0.4914	-1.57567	1.75e-10	40.8111±11.5117
Goano01G0072	Chr01	- && Q8S9H7.1 RecName: Full=Transcription factor DIVARICATA && PF00249:Myb-like DNA-binding domain	8.0055±0.9889	-0.141119	0.760633	4.2093±0.6461	-1.06909	0.00013173	3.1835±0.3744	-1.46814	5.2e-09	3.0378±0.3781	-1.55309	1.83e-08	8.9662±1.9883
Goano01G0077	Chr01	- && Q9SS80.1 RecName: Full=UPF0503 protein At3g09070, chloroplastic; Flags: Precursor && PF05340:Protein of unknown function (DUF740)	2.8183±1.097	-0.661548	0.160927	1.1759±0.2008	-1.92042	9.72e-09	1.2882±0.1545	-1.78665	2.15e-08	1.1029±0.9749	-2.03601	0.00407067	4.5216±0.9134
Goano01G0078	Chr01	- && O60942.1 RecName: Full=mRNA-capping enzyme; AltName: Full=HCAP1; AltName: Full=HCE; Includes: RecName: Full=Polynucleotide 5'-triphosphatase; AltName: Full=mRNA 5'-triphosphatase; Short=TPase; Includes: RecName: Full=mRNA guanylyltransferase; AltName: Full=GTP--RNA guanylyltransferase; Short=GTase && PF00782:Dual specificity phosphatase, catalytic domain|PF03919:mRNA capping enzyme, C-termin…	14.0766±1.213	0.55324	0.0141498	19.8621±0.4543	1.05102	5.89e-09	22.6056±2.2319	1.24093	2.9e-13	26.1425±2.4465	1.43293	1.17e-13	9.7172±1.5622
Goano01G0079	Chr01	- && - && PF02338:OTU-like cysteine protease	12.3797±0.7787	-0.548852	0.0214505	8.5786±1.1292	-1.07467	6.33e-07	8.2734±0.9854	-1.12548	7.76e-08	11.5056±1.2127	-0.66783	0.00157632	18.3514±1.7712
Goano01G0085	Chr01	- && - && PF05056:Protein of unknown function (DUF674)	5.6858±0.7318	0.524157	0.114948	6.2847±0.9247	0.669303	0.0159599	7.5074±2.2085	0.930137	0.000940998	9.1576±1.3184	1.19802	1.74e-06	4.0037±0.766
Goano01G0087	Chr01	- && Q9C912.1 RecName: Full=60S ribosomal protein L35a-3 && PF01247:Ribosomal protein L35Ae	46.7849±12.0442	-0.767492	0.0030472	31.8564±3.191	-1.32121	2.26e-11	24.4017±3.2033	-1.70442	1.08e-19	30.2821±1.4259	-1.40954	4.77e-13	80.8125±12.8841
Goano01G0088	Chr01	- && - && -	0.288±0.0532	-1.82564	0.00490666	0.1495±0.1472	-2.75787	0.00083649	0.0781±0.0182	-3.71401	1.02e-06	0±0	-7.55472	3.38e-08	1.0387±0.1241
Goano01G0089	Chr01	- && - && PF06521:PAR1 protein	91.0266±25.7296	0.18043	0.701197	142.6359±20.6185	0.829084	0.00180117	222.5362±8.2334	1.47319	2.01e-14	198.2989±35.4016	1.28899	1.73e-06	81.5243±22.8657
Goano01G0091	Chr01	- && - && PF06521:PAR1 protein	26.4573±12.5506	-0.738895	0.0434069	94.8849±25.8213	1.10279	6.28e-06	50.3319±15.9008	0.191971	0.504754	73.9031±35.4646	0.729675	0.051361	44.8069±5.1053
Goano01G0092	Chr01	- && Q9FHD7.1 RecName: Full=Probable serine/threonine-protein kinase At5g41260 && -	0.7047±0.1236	-0.321821	0.719673	0.3015±0.1321	-1.54154	0.011191	0.2154±0.0987	-2.0206	0.00136273	0.2866±0.1325	-1.63531	0.00790021	0.8924±0.165
Goano01G0095	Chr01	- && Q9LZN0.1 RecName: Full=Rop guanine nucleotide exchange factor 7; Short=AtRopGEF7; AltName: Full=Rho of plants guanine nucleotide exchange factor 7 && PF03759:PRONE (Plant-specific Rop nucleotide exchanger)	2.5984±0.0647	-0.977207	0.000317776	0.728±0.278	-2.80964	2.31e-16	0.7774±0.132	-2.71241	4.33e-20	0.7372±0.2709	-2.80236	4.67e-16	5.1912±0.7875
Goano01G0097	Chr01	- && P27322.1 RecName: Full=Heat shock cognate 70 kDa protein 2 && PF00012:Hsp70 protein	139.1993±8.7155	0.051021	0.843131	109.216±12.2074	-0.297516	0.0660446	69.6632±4.751	-0.943588	1.52e-16	49.7224±15.9222	-1.44653	2.46e-08	136.2535±9.3001
Goano01G0103	Chr01	- && O81221.1 RecName: Full=Actin && PF00022:Actin	2.6577±0.6371	-0.573145	0.235203	1.0669±0.2645	-1.88712	1.39e-06	1.6519±0.61	-1.2547	0.00148253	1.1109±0.4408	-1.85211	1.23e-05	4.0092±0.7971
Goano01G0105	Chr01	- && Q39459.2 RecName: Full=Metallothionein-like protein 2; Short=MT-2 && -	1906.3609±303.4919	1.30509	9.65e-14	3816.1992±576.5599	2.30777	1.06e-33	6486.5082±373.0061	3.07631	5.74e-110	9612.6714±1255.9007	3.6254	7.87e-79	782.1727±138.7075
Goano01G0107	Chr01	- && P46573.2 RecName: Full=Protein kinase APK1B, chloroplastic; Flags: Precursor && PF07714:Protein tyrosine kinase	12.404±0.2382	0.977879	6.8e-07	18.3181±1.4966	1.54125	1.51e-17	18.6133±0.6799	1.56793	1.11e-21	18.9197±0.8008	1.57304	7.41e-19	6.383±0.767
Goano01G0108	Chr01	- && Q38865.2 RecName: Full=Expansin-A6; Short=AtEXPA6; AltName: Full=Alpha-expansin-6; Short=At-EXP6; Short=AtEx6; AltName: Full=Ath-ExpAlpha-1.8; Flags: Precursor && PF01357:Pollen allergen|PF03330:Rare lipoprotein A (RlpA)-like double-psi beta-barrel	53.2509±5.1306	-0.167969	0.488258	21.8722±3.4056	-1.45063	1.64e-15	18.9111±8.0856	-1.65674	7.99e-12	16.835±1.3135	-1.84343	4.79e-30	60.6484±6.2785
Goano01G0109	Chr01	- && - && PF13419:Haloacid dehalogenase-like hydrolase	70.037±24.6765	0.0960496	0.860392	147.1906±34.1428	1.16883	9.87e-07	395.0332±68.6118	2.59596	3.99e-54	263.9942±129.4633	1.99531	5.21e-08	66.4382±12.2947
Goano01G0113	Chr01	- && Q9FJD5.1 RecName: Full=Laccase-17; AltName: Full=Benzenediol:oxygen oxidoreductase 17; AltName: Full=Diphenol oxidase 17; AltName: Full=Urishiol oxidase 17; Flags: Precursor && PF07732:Multicopper oxidase|PF00394:Multicopper oxidase|PF07731:Multicopper oxidase	6.48±2.0694	0.696983	0.0319659	1.9003±0.7762	-1.06943	0.00379348	3.2927±1.4136	-0.274333	0.487226	0.468±0.1733	-3.10727	5.7e-18	4.0546±0.0825
Goano01G0117	Chr01	- && P0C7P8.1 RecName: Full=Transcription factor EMB1444; AltName: Full=Basic helix-loop-helix protein EMB1444; AltName: Full=LONESOME HIGHWAY-like protein 1; AltName: Full=Protein EMBRYO DEFECTIVE 1444; AltName: Full=bHLH transcription factor EMB1444 && PF14215:bHLH-MYC and R2R3-MYB transcription factors N-terminal	4.3206±1.1128	0.522285	0.427068	9.17±0.5272	1.60955	0.000272573	10.3742±0.9421	1.79124	4.3e-07	9.8012±1.3049	1.69015	0.000163288	3.0396±1.9384
Goano01G0118	Chr01	- && - && -	2.7078±0.3015	0.836199	0.118055	3.5169±0.5765	1.21702	0.00135531	2.6926±1.0743	0.835907	0.0899422	1.8673±0.85	0.284419	0.65447	1.534±0.1283
Goano01G0119	Chr01	- && O04015.1 RecName: Full=Delta-1-pyrroline-5-carboxylate synthase; Short=P5CS; Includes: RecName: Full=Glutamate 5-kinase; Short=GK; AltName: Full=Gamma-glutamyl kinase; Includes: RecName: Full=Gamma-glutamyl phosphate reductase; Short=GPR; AltName: Full=Glutamate-5-semialdehyde dehydrogenase; AltName: Full=Glutamyl-gamma-semialdehyde dehydrogenase && PF00696:Amino acid kinase family	3.3859±2.0641	1.12854	0.573989	15.7107±2.7463	3.34495	0.00332214	61.5844±8.7399	5.32379	5e-07	65.7673±10.8653	5.3952	3.75e-07	1.5649±1.8647
Goano01G0122	Chr01	- && Q6BZF8.1 RecName: Full=Dynein light chain 1, cytoplasmic && PF01221:Dynein light chain type 1	12.5739±2.9569	1.12623	0.0037679	2.4678±2.6343	-1.22099	0.157011	0.7597±0.9146	-2.90864	4.48e-05	0.3542±0.2063	-4.03589	5.17e-09	5.8155±1.0223
Goano01G0124	Chr01	- && Q3HRQ2.1 RecName: Full=Aldehyde oxidase GLOX; AltName: Full=Glyoxal oxidase; Short=VpGLOX; Flags: Precursor && PF09118:Domain of unknown function (DUF1929)|PF07250:Glyoxal oxidase N-terminus	7.9968±0.9383	-0.609561	0.0037673	2.6026±0.8652	-2.22676	2.9e-16	0.7108±0.2337	-4.10212	4.27e-53	0.3091±0.1695	-5.32242	6.7e-50	12.3811±0.2017
Goano01G0129	Chr01	- && P59259.2 RecName: Full=Histone H4 >Q6LAF3.3 RecName: Full=Histone H4 >Q6PMI5.3 RecName: Full=Histone H4 >Q6WZ83.3 RecName: Full=Histone H4 >Q76H85.3 RecName: Full=Histone H4 >P62788.2 RecName: Full=Histone H4 >P62787.2 RecName: Full=Histone H4 >P62887.2 RecName: Full=Histone H4 >P62785.2 RecName: Full=Histone H4 variant TH011 >P0CG89.1 RecName: Full=Histone H4 && PF15511:Centromere kinetocho…	18.3625±4.2194	-0.719539	0.00495157	15.0493±0.3207	-1.00637	3.13e-07	14.0155±1.9911	-1.10608	2.72e-08	15.2457±1.8644	-1.00298	4.18e-06	30.7012±4.7804
Goano01G0130	Chr01	- && Q9M353.1 RecName: Full=Cation/H(+) antiporter 20; AltName: Full=Protein CATION/H+ EXCHANGER 20; Short=AtCHX20 && PF00999:Sodium/hydrogen exchanger family	13.8347±2.404	0.536728	0.0228825	19.3383±1.1711	1.02124	4.23e-09	24.8705±3.2104	1.38761	1.93e-17	15.8974±1.3237	0.723305	0.000148696	9.661±1.4571
Goano01G0137	Chr01	- && F4IXE7.1 RecName: Full=Increased DNA methylation 1; AltName: Full=Histone H3 acetyltransferase IDM1; AltName: Full=Protein ROS4; AltName: Full=Repressor of silencing 4 && PF16135:TPL-binding domain in jasmonate signalling|PF00628:PHD-finger	13.6176±0.2469	0.376511	0.0309961	16.9235±0.9074	0.691285	1.17e-06	23.1669±2.2533	1.14716	7.63e-17	23.0508±1.5912	1.12242	2.39e-14	10.6398±0.7144
Goano01G0139	Chr01	- && Q2HU65.1 RecName: Full=Probable histone H2A.2 && PF16211:C-terminus of histone H2A|PF00125:Core histone H2A/H2B/H3/H4	75.7865±12.1158	-0.640655	0.000523404	61.9193±1.2227	-0.931254	3.04e-11	56.1878±6.6424	-1.0683	2.02e-13	73.7866±9.9793	-0.693131	0.000153692	119.8841±12.0538
Goano01G0146	Chr01	- && - && PF12552:Protein of unknown function (DUF3741)|PF14309:Domain of unknown function (DUF4378)	5.2566±0.2108	0.10871	0.768729	6.2131±0.4889	0.350684	0.0787311	9.9263±1.3065	1.02989	4.73e-09	12.597±4.6457	1.35722	1.44e-05	4.9436±0.2903
Goano01G0147	Chr01	- && Q58FZ0.1 RecName: Full=Protein SODIUM POTASSIUM ROOT DEFECTIVE 2; Short=NaKR2; AltName: Full=Heavy metal-associated plant protein 3; Short=AtHPP03 && PF00403:Heavy-metal-associated domain	0.0198±0.0343	-5.29785	0.00358757	0±0	-6.08792	0.000177686	0±0	-6.16576	0.000124318	0±0	-6.14822	0.000116556	0.9423±0.2865
Goano01G0150	Chr01	- && O80624.1 RecName: Full=Probable membrane-associated kinase regulator 4 && PF07816:Protein of unknown function (DUF1645)|PF08284:Retroviral aspartyl protease	0.13±0.151	-1.12683	0.647334	0.1099±0.0518	-1.35783	0.34715	0.0149±0.0257	-4.12207	0.0346765	0.0296±0.0513	-3.23271	0.0795637	0.2859±0.1638
Goano01G0155	Chr01	- && Q9LFG8.1 RecName: Full=ABC transporter G family member 20; Short=ABC transporter ABCG.20; Short=AtABCG20; AltName: Full=Probable white-brown complex homolog protein 20; Short=AtWBC20 && PF01061:ABC-2 type transporter|PF00005:ABC transporter	0.3257±0.2266	1.69885	0.290118	0.8097±0.239	3.01842	0.000429243	0.8437±0.1472	3.07977	7.76e-05	1.1985±0.5976	3.56675	2.15e-05	0.1011±0.1073
Goano01G0158	Chr01	- && Q6NLB0.1 RecName: Full=Glutathione S-transferase L1; Short=AtGSTL1; AltName: Full=GST class-lambda member 1 && PF13417:Glutathione S-transferase, N-terminal domain|PF16865:Glutathione S-transferase, C-terminal domain	84.2679±11.7119	0.703507	1.59e-05	83.6182±29.1937	0.694485	0.0129458	126.9516±12.4691	1.29911	1.1e-24	256.0712±99.9061	2.29496	1.3e-14	52.4629±4.4156
Goano01G0159	Chr01	- && - && -	12.923±0.7758	0.703945	0.00599569	19.1099±1.5236	1.26843	7.68e-10	23.5073±0.3696	1.57077	9.96e-18	29.3448±3.1993	1.87335	7.75e-20	8.0427±1.0673
Goano01G0160	Chr01	- && F4JZG9.1 RecName: Full=Thylakoid membrane protein TERC, chloroplastic; AltName: Full=Protein PIGMENT DEFECTIVE 149; AltName: Full=Protein TELLURITE RESISTANCE C; Short=AtTerC; Flags: Precursor && PF03741:Integral membrane protein TerC family	21.2376±2.7762	-0.549804	0.00443261	16.7291±3.6012	-0.89237	4.13e-05	12.9963±1.842	-1.25439	1.54e-14	9.5242±0.1183	-1.71975	1.42e-26	31.5159±3.5336
Goano01G0163	Chr01	- && Q0JHZ2.2 RecName: Full=Zinc finger CCCH domain-containing protein 11; Short=OsC3H11 && PF16543:DRG Family Regulatory Proteins, Tma46	17.7275±1.0904	0.492747	0.0132147	23.2089±1.6698	0.882285	2.45e-08	29.1133±1.3409	1.21251	2.66e-17	38.8086±5.7517	1.60976	3.72e-18	12.7792±0.6801
Goano01G0166	Chr01	- && P47927.1 RecName: Full=Floral homeotic protein APETALA 2 && PF00847:AP2 domain	2.3601±0.2435	-0.941228	0.00322	1.9493±0.2838	-1.21641	2.46e-05	3.8749±0.4597	-0.224457	0.456187	2.3756±1.0136	-0.947998	0.0151783	4.5994±0.501
Goano01G0172	Chr01	- && Q39224.1 RecName: Full=Protein SRG1; Short=AtSRG1; AltName: Full=Protein SENESCENCE-RELATED GENE 1 && PF14226:non-haem dioxygenase in morphine synthesis N-terminal|PF03171:2OG-Fe(II) oxygenase superfamily	14.3021±1.8564	3.82774	1.04e-39	29.2095±14.6599	4.85647	5e-30	14.8908±2.3606	3.88948	2.85e-42	38.2052±22.0731	5.23005	5.15e-27	1.0252±0.4365
Goano01G0176	Chr01	- && Q9ZQC5.1 RecName: Full=Interactor of constitutive active ROPs 2, chloroplastic; AltName: Full=ROP-interactive partner 2; Flags: Precursor && -	5.494±0.6168	0.306013	0.353321	3.5116±0.3532	-0.336099	0.184864	3.7576±0.7207	-0.236862	0.403579	1.9671±0.5164	-1.19087	5.72e-05	4.5015±0.039
Goano01G0181	Chr01	- && Q9SF32.1 RecName: Full=Protein IQ-DOMAIN 1 && -	39.4755±5.3622	-0.130078	0.628928	18.0237±0.8553	-1.25973	1.56e-21	13.2371±1.0061	-1.70179	1.71e-37	10.1871±2.2588	-2.09928	4.88e-25	43.8045±2.7624
Goano01G0185	Chr01	- && Q9LFH9.1 RecName: Full=L-type lectin-domain containing receptor kinase VIII.1; Short=LecRK-VIII.1; Flags: Precursor && PF00139:Legume lectin domain|PF00069:Protein kinase domain	5.5124±0.8088	-0.142715	0.723419	2.421±1.1616	-1.32954	0.000288086	1.8532±0.2795	-1.71431	1.66e-13	0.7114±0.374	-3.11868	4.45e-15	6.1772±0.4888
Goano01G0189	Chr01	- && Q9SF37.2 RecName: Full=Probable DNA helicase MCM8; AltName: Full=Minichromosome maintenance 8; Short=AtMCM8 && PF00493:MCM2/3/5 family	0.3388±0.1677	-1.58225	0.00957709	0.0767±0.0271	-3.73396	1.34e-08	0.0492±0.0437	-4.3371	1.2e-08	0.1194±0.0295	-3.11362	4.88e-08	1.0332±0.1003
Goano01G0190	Chr01	- && Q9SF29.1 RecName: Full=Syntaxin-71; Short=AtSYP71 && PF05739:SNARE domain	17.4648±2.038	-0.125036	0.712861	8.4165±1.5946	-1.17819	5.79e-08	6.9246±0.6234	-1.45739	3.09e-15	5.1788±1.0422	-1.89544	5.16e-17	19.3368±1.7648
Goano01G0191	Chr01	- && Q9LYW9.1 RecName: Full=DnaJ protein P58IPK homolog; Short=AtP58IPK; AltName: Full=Chaperone protein dnaJ 36; Short=AtDjA36; Short=AtJ36; Flags: Precursor && PF00226:DnaJ domain|PF13414:TPR repeat	11.6843±2.0347	-0.577732	0.00756645	9.56±2.7533	-0.867161	0.000629556	6.2114±0.8965	-1.48703	1.43e-17	8.689±0.993	-1.01897	1.97e-08	17.7052±1.3959
Goano01G0194	Chr01	- && P43287.2 RecName: Full=Aquaporin PIP2-2; AltName: Full=Plasma membrane intrinsic protein 2-2; Short=AtPIP2;2; AltName: Full=Plasma membrane intrinsic protein 2b; Short=PIP2b; AltName: Full=TMP2b; Contains: RecName: Full=Aquaporin PIP2-2, N-terminally processed && PF00230:Major intrinsic protein	49.495±10.2174	-0.580285	0.00718025	19.5022±2.7518	-1.92213	3.07e-27	10.602±3.9096	-2.79833	4.15e-33	7.2442±1.7037	-3.36399	1e-51	75.0047±9.3916
Goano01G0195	Chr01	- && Q8L8B8.1 RecName: Full=Cytokinin riboside 5'-monophosphate phosphoribohydrolase LOG3; AltName: Full=Protein LONELY GUY 3 && PF03641:Possible lysine decarboxylase	0.9957±0.3767	-0.747693	0.364065	0.442±0.0522	-1.92713	0.00130027	0.8398±0.3853	-0.990347	0.117283	0.8628±0.3266	-0.980235	0.0898445	1.7032±0.2809
Goano01G0196	Chr01	- && G7IBJ4.1 RecName: Full=Protein CNGC15a; AltName: Full=Cyclic nucleotide-gated ion channel protein 15 a && PF00520:Ion transport protein	0.2565±0.192	1.27834	0.447637	0.3439±0.145	1.69077	0.0955753	0.5345±0.2834	2.33701	0.00929511	0.5317±0.0966	2.30286	0.00378942	0.1067±0.0466
Goano01G0198	Chr01	- && P45730.1 RecName: Full=Phenylalanine ammonia-lyase && PF00221:Aromatic amino acid lyase	208.7649±11.1701	0.892103	1.52e-05	213.0466±82.6851	0.922383	0.00580169	311.6862±51.3532	1.47343	7.26e-14	207.8724±4.7675	0.872107	0.000208553	114.1467±32.6978
Goano01G0208	Chr01	- && Q9ZR72.1 RecName: Full=ABC transporter B family member 1; Short=ABC transporter ABCB.1; Short=AtABCB1; AltName: Full=Multidrug resistance protein 1; AltName: Full=P-glycoprotein 1; Short=AtPgp1 && PF00005:ABC transporter|PF00664:ABC transporter transmembrane region	63.0732±11.7327	0.130872	0.689786	36.9482±3.178	-0.63914	0.000257911	26.4333±5.2557	-1.11845	5.16e-11	15.6127±7.1097	-1.89829	1.01e-08	58.3797±8.9792
Goano01G0211	Chr01	- && - && PF13301:Protein of unknown function (DUF4079)	13.6565±1.3773	-0.583968	0.056494	4.7461±0.8967	-2.1075	2.09e-12	5.5568±1.5087	-1.87761	9.99e-12	11.1593±0.3405	-0.888237	0.00150358	20.7688±5.8713
Goano01G0212	Chr01	- && Q9SJM1.1 RecName: Full=ACT domain-containing protein ACR10; AltName: Full=Protein ACT DOMAIN REPEATS 10 && -	8.348±1.5781	1.88546	1.36e-12	7.6026±3.3234	1.75152	2.58e-06	2.8159±0.6186	0.322085	0.388043	5.1287±2.3022	1.1717	0.0046237	2.2914±0.0806
Goano01G0214	Chr01	- && Q9SCP2.2 RecName: Full=Probable pectate lyase 12; Flags: Precursor && PF00544:Pectate lyase	1.7672±0.5866	-0.982439	0.0129429	0.6822±0.8171	-2.35154	0.00220538	0.4703±0.2868	-2.87915	3.61e-12	0.1163±0.1518	-4.95951	9.95e-15	3.5431±0.2175
Goano01G0216	Chr01	- && Q8L817.1 RecName: Full=Alpha carbonic anhydrase 7; Short=AtaCA7; Short=AtalphaCA7; AltName: Full=Alpha carbonate dehydratase 7; Flags: Precursor && PF00194:Eukaryotic-type carbonic anhydrase	0.1606±0.2782	-1.91522	0.333089	0±0	-5.94319	0.000558664	0±0	-6.02068	0.000330183	0±0	-6.00335	0.000385787	0.6286±0.3395
Goano01G0217	Chr01	- && P25818.1 RecName: Full=Aquaporin TIP1-1; AltName: Full=Aquaporin TIP; AltName: Full=Gamma-tonoplast intrinsic protein; Short=Gamma-TIP; AltName: Full=Tonoplast intrinsic protein 1-1; Short=AtTIP1;1; AltName: Full=Tonoplast intrinsic protein, root-specific RB7; Contains: RecName: Full=Aquaporin TIP1-1, N-terminally processed && PF00230:Major intrinsic protein	200.2948±85.1372	-0.0315632	0.975618	62.599±20.2981	-1.70665	5.81e-10	50.2042±19.3388	-2.02055	3.48e-19	21.7689±3.197	-3.24426	3.92e-58	207.2785±35.9383
Goano01G0223	Chr01	- && Q9S9K4.2 RecName: Full=Aspartic proteinase-like protein 2; Flags: Precursor && PF00026:Eukaryotic aspartyl protease	16.6083±1.8033	0.02371	0.953889	10.3604±3.1306	-0.655609	0.0261698	8.9221±0.3147	-0.868167	6.61e-08	6.1616±1.6083	-1.42218	1.7e-08	16.568±1.9623
Goano01G0224	Chr01	- && Q9SR70.1 RecName: Full=Peptidyl-prolyl cis-trans isomerase FKBP16-4, chloroplastic; Short=PPIase FKBP16-4; AltName: Full=FK506-binding protein 16-4; Short=AtFKBP16-4; AltName: Full=Immunophilin FKBP16-4; AltName: Full=Rotamase; Flags: Precursor && PF00254:FKBP-type peptidyl-prolyl cis-trans isomerase	41.6307±2.4249	-0.624697	0.000301706	25.7704±8.7321	-1.31572	1.1e-06	17.0514±2.9589	-1.90893	8.66e-28	19.8481±0.5465	-1.70713	3.61e-24	65.1049±8.1658
Goano01G0228	Chr01	- && - && -	6.8057±2.5353	-1.77987	3.55e-06	8.8442±4.0673	-1.39113	0.00204899	9.3199±4.693	-1.31536	0.00158233	3.6523±0.9811	-2.68772	3.34e-12	23.5687±7.8482
Goano01G0230	Chr01	- && O65781.1 RecName: Full=UDP-glucose 4-epimerase GEPI48; AltName: Full=Galactowaldenase; AltName: Full=UDP-galactose 4-epimerase && -	4.3297±0.7462	0.0702557	0.917342	2.1444±0.5652	-0.938321	0.00808093	1.43±0.387	-1.52383	1.97e-05	1.3459±0.395	-1.6236	9.52e-06	4.1798±0.3001
Goano01G0233	Chr01	- && Q9FFN2.2 RecName: Full=Probable glycosyltransferase At5g03795 && -	2.8736±0.4819	0.413546	0.447637	6.5466±0.2447	1.59929	6.8e-09	3.6072±0.3832	0.744811	0.0252533	9.2708±2.7883	2.08925	1.08e-09	2.1859±0.5629
Goano01G0237	Chr01	- && Q9LZR0.2 RecName: Full=Putative homeobox-leucine zipper protein ATHB-51; AltName: Full=HD-ZIP protein ATHB-51; AltName: Full=Homeodomain transcription factor ATHB-51 && -	0.3275±0.362	-1.19936	0.4644	0±0	-6.25883	0.000263624	0.4896±0.538	-0.631422	0.592782	0±0	-6.31883	0.000180702	0.776±0.588
Goano01G0241	Chr01	- && Q9SJQ1.1 RecName: Full=Leucine-rich repeat receptor-like protein kinase PXC1; AltName: Full=Protein PXY/TDR-CORRELATED 1; Flags: Precursor && PF00069:Protein kinase domain|PF13855:Leucine rich repeat	13.8013±5.243	-0.452286	0.19243	3.7206±1.205	-2.34066	1.01e-17	2.0837±0.7562	-3.17077	1.97e-41	0.3766±0.3011	-5.67602	1.67e-38	19.1451±2.9361
Goano01G0243	Chr01	- && Q9LZR3.1 RecName: Full=Glucomannan 4-beta-mannosyltransferase 9; AltName: Full=Cellulose synthase-like protein A9; Short=AtCslA9; AltName: Full=Glucomannan synthase; AltName: Full=Mannan synthase 9; AltName: Full=Protein RESISTANT TO AGROBACTERIUM TRANSFORMATION 4 && PF13641:Glycosyltransferase like family 2	44.5478±5.2014	0.0767537	0.798484	13.8425±9.0147	-1.60822	7.83e-05	15.8763±1.4064	-1.40801	2.16e-25	5.1458±0.9148	-3.05242	1.58e-58	42.8411±4.0936
Goano01G0249	Chr01	- && Q9LDR4.2 RecName: Full=Delta(14)-sterol reductase; AltName: Full=C-14 sterol reductase; AltName: Full=Protein FACKEL; AltName: Full=Sterol C14-reductase && PF01222:Ergosterol biosynthesis ERG4/ERG24 family	7.7965±0.944	-0.153345	0.694628	5.4191±0.6352	-0.678573	0.00226043	4.3245±1.3675	-1.00422	0.000230446	4.6888±0.7277	-0.902281	0.000126365	8.8062±0.4195
Goano01G0252	Chr01	- && Q8LA14.2 RecName: Full=Putative phytosulfokines 6; Short=AtPSK3_2; Short=AtPSK6; Contains: RecName: Full=Phytosulfokine-alpha-like; Short=PSK-alpha-like; Short=Phytosulfokine-a-like; Contains: RecName: Full=Phytosulfokine-beta; Short=PSK-beta; Short=Phytosulfokine-b; Flags: Precursor && PF06404:Phytosulfokine precursor protein (PSK)	12.8829±5.25	0.498465	0.222122	22.9067±4.619	1.32861	9.9e-09	33.6819±10.504	1.88839	9.89e-16	96.8244±35.7859	3.39496	3.91e-29	9.2461±1.5709
Goano01G0254	Chr01	- && - && PF05910:Plant protein of unknown function (DUF868)	3.0018±0.6568	0.304599	0.617696	1.7938±0.6784	-0.432073	0.401291	0.3777±0.1611	-2.68118	1.56e-07	0.8744±0.3459	-1.48368	0.00159016	2.4645±0.4818
Goano01G0256	Chr01	- && Q9LZS0.1 RecName: Full=Trihelix transcription factor PTL; AltName: Full=Trihelix DNA-binding protein PETAL LOSS && PF13837:Myb/SANT-like DNA-binding domain	1.3761±0.1966	-0.943948	0.0141404	0.1575±0.1408	-4.04774	2.69e-12	0.1815±0.1716	-3.86281	1.31e-12	0.0388±0.0672	-6.09664	6.78e-13	2.6793±0.2648
Goano01G0261	Chr01	- && - && -	1.8906±0.4227	-0.287792	0.63992	0.2302±0.2667	-3.31255	5.12e-06	0.3786±0.2539	-2.60171	3.01e-07	0.1127±0.0804	-4.39363	1.29e-12	2.3484±0.4889
Goano01G0266	Chr01	- && P41099.1 RecName: Full=60S acidic ribosomal protein P2 && PF00428:60s Acidic ribosomal protein	25.0462±1.0792	-0.85193	8.95e-05	27.1962±1.7476	-0.731686	0.000697388	21.0123±4.5461	-1.09975	8.39e-07	23.5004±7.0859	-0.957621	0.00154556	45.8044±8.1241
Goano01G0267	Chr01	- && Q9ZUX1.1 RecName: Full=Cytochrome P450 94C1 && PF00067:Cytochrome P450	0.6851±0.2649	0.0459323	0.97407	0.7623±0.4552	0.199095	0.829754	1.9551±0.1689	1.55765	0.000238027	1.12±0.9568	0.730983	0.451709	0.6752±0.1686
Goano01G0275	Chr01	- && Q9LZS7.1 RecName: Full=GDSL esterase/lipase At5g03610; AltName: Full=Extracellular lipase At5g03610; Flags: Precursor && PF00657:GDSL-like Lipase/Acylhydrolase	50.1117±13.6444	-0.586172	0.08913	46.2859±17.5931	-0.700764	0.0742259	27.6511±5.1834	-1.44234	3.07e-09	27.9028±4.1162	-1.44528	1.64e-06	76.4138±29.0028
Goano01G0289	Chr01	- && - && PF14009:Domain of unknown function (DUF4228)	1.2799±1.2003	0.534864	0.780134	4.6359±0.7563	2.38684	2.95e-05	2.8285±0.8695	1.67763	0.0125639	6.5303±0.234	2.86419	1.64e-08	0.8921±0.5691
Goano01G0298	Chr01	- && Q9FMR1.1 RecName: Full=Rho GTPase-activating protein 1; AltName: Full=Rho-type GTPase-activating protein 1 && PF00620:RhoGAP domain|PF00786:P21-Rho-binding domain	1.8739±0.7737	0.293421	0.722552	0.7093±0.0852	-1.10925	0.0223208	1.4704±0.2838	-0.056291	0.918553	0.9905±0.3924	-0.646357	0.230331	1.5496±0.4617
Goano01G0300	Chr01	- && P82266.2 RecName: Full=Kinesin-like protein KIN-5C; AltName: Full=AtKRP125b && -	1.0243±0.2198	-1.4288	4.61e-06	0.43±0.0738	-2.68171	9.65e-17	0.2969±0.0293	-3.21266	2.93e-22	0.235±0.0147	-3.56756	2.16e-23	2.8022±0.5559
Goano01G0310	Chr01	- && Q8GYJ2.1 RecName: Full=B3 domain-containing protein At2g36080; AltName: Full=Protein AUXIN RESPONSIVE FACTOR 31 && PF02362:B3 DNA binding domain	0.4977±0.1671	2.39979	0.146388	0.4454±0.3675	2.24402	0.156073	0.6046±0.131	2.68281	0.0268153	0.813±0.4353	3.08596	0.00984481	0.0941±0.1196
Goano01G0318	Chr01	- && Q94KL8.1 RecName: Full=Secoisolariciresinol dehydrogenase && PF00106:short chain dehydrogenase	0.0526±0.0544	-0.840831	1	0.7688±0.3563	3.00207	0.0183586	0.0396±0.0343	-1.2724	0.68643	0.0769±0.0871	-0.307316	0.916764	0.0958±0.1211
Goano01G0322	Chr01	- && Q94KL7.1 RecName: Full=Secoisolariciresinol dehydrogenase && PF00106:short chain dehydrogenase	69.7208±26.126	-0.577253	0.426874	29.4241±17.0569	-1.82032	2.17e-05	24.5873±3.813	-2.07781	1.13e-19	4.0616±3.0874	-4.69548	8.08e-11	105.5056±36.066
Goano01G0323	Chr01	- && Q94KL7.1 RecName: Full=Secoisolariciresinol dehydrogenase && PF00106:short chain dehydrogenase	2.7027±1.8723	-1.53909	0.00241796	12.9199±5.2047	0.716764	0.0832193	7.3852±3.9221	-0.0858473	0.875843	15.5288±4.5516	0.968367	0.00416555	7.9716±1.9916
Goano01G0324	Chr01	- && Q94KL7.1 RecName: Full=Secoisolariciresinol dehydrogenase && PF00106:short chain dehydrogenase	29.7613±10.0696	-0.301955	0.493856	14.3182±5.2176	-1.35683	9.02e-05	12.9086±1.0875	-1.50383	1.03e-11	3.7241±0.9067	-3.31699	7.43e-28	37.2416±10.6918
Goano01G0326	Chr01	- && - && PF00078:Reverse transcriptase (RNA-dependent DNA polymerase)	5.4515±1.5008	-0.824966	0.0287097	4.2538±1.3369	-1.18277	0.000452544	2.6129±0.6208	-1.89045	8.05e-09	1.4798±0.2378	-2.72811	2.72e-15	9.8228±0.1359
Goano01G0327	Chr01	- && - && -	1.6116±0.8243	-1.51015	0.0637178	1.7434±1.9399	-1.39608	0.178677	0.3264±0.1765	-3.82497	1.52e-05	0.3381±0.306	-3.80254	2.14e-05	4.6708±1.3042
Goano01G0328	Chr01	- && - && PF14392:Zinc knuckle|PF14111:Domain of unknown function (DUF4283)	1.9334±0.6485	-0.819389	0.353137	1.7053±0.7293	-0.999062	0.135726	0.5399±0.2577	-2.65671	0.000557476	0.3707±0.0837	-3.22082	4.31e-05	3.47±0.3145
Goano01G0329	Chr01	- && Q94KL7.1 RecName: Full=Secoisolariciresinol dehydrogenase && PF00106:short chain dehydrogenase	49.9139±21.2908	-1.07479	0.103037	29.7887±12.0961	-1.8175	4.03e-07	27.6674±7.9912	-1.92173	2.85e-15	9.1844±3.3395	-3.53195	1.5e-27	106.5827±30.4391
Goano01G0331	Chr01	- && Q94KL7.1 RecName: Full=Secoisolariciresinol dehydrogenase && PF00106:short chain dehydrogenase	1.2034±0.5835	-0.624497	0.539102	0.0648±0.0754	-4.83056	6.23e-06	0.1395±0.044	-3.7354	3.23e-06	0±0	-7.74266	9.01e-08	1.8934±0.9844
Goano01G0334	Chr01	- && - && -	2.9405±0.2674	0.858744	0.0869451	4.9677±0.3952	1.61828	9.75e-07	5.8276±0.7067	1.8504	1.1e-08	2.8838±0.5367	0.81562	0.0506602	1.6499±0.3753
Goano01G0336	Chr01	- && Q9FMC8.1 RecName: Full=Transcription repressor OFP13; AltName: Full=Ovate family protein 13; Short=AtOFP13 && PF04844:Transcriptional repressor, ovate	6.3599±0.5718	-0.37307	0.357676	0.3132±0.121	-4.70431	1.07e-21	0±0	-9.63512	2.87e-14	0.0191±0.0331	-8.6555	1.33e-11	8.3577±1.6629
Goano01G0337	Chr01	- && Q3EAL1.1 RecName: Full=Transcription repressor OFP6; AltName: Full=Ovate family protein 6; Short=AtOFP6 && PF04844:Transcriptional repressor, ovate	0.2749±0.069	-0.781268	0.675705	0.1331±0.0819	-1.81761	0.184554	0.2359±0.1228	-0.995403	0.427542	0.0576±0.0586	-3.07357	0.0457146	0.4815±0.3204
Goano01G0339	Chr01	- && - && -	8.0374±0.9581	0.582173	0.2495	16.0342±1.8608	1.5801	1.13e-07	9.1746±0.5406	0.778598	0.0260112	10.9098±2.2237	1.01249	0.00464717	5.4202±1.1767
Goano01G0340	Chr01	- && Q8GW29.2 RecName: Full=Cytokinin riboside 5'-monophosphate phosphoribohydrolase LOG7; AltName: Full=Protein LONELY GUY 7 && PF03641:Possible lysine decarboxylase	0.1798±0.1126	-1.07728	0.588124	0.2138±0.0926	-0.848677	0.523589	0±0	-5.25227	0.00597375	0.1536±0.1713	-1.35158	0.332987	0.3891±0.1839
Goano01G0342	Chr01	- && Q766C2.1 RecName: Full=Aspartic proteinase nepenthesin-2; AltName: Full=Nepenthesin-II; Flags: Precursor && PF14543:Xylanase inhibitor N-terminal|PF14541:Xylanase inhibitor C-terminal	15.8594±3.923	-0.229091	0.511437	6.0827±3.0928	-1.60908	4.67e-06	13.1058±2.5097	-0.498774	0.0116412	9.1718±1.3725	-1.03264	1.32e-07	18.8337±1.2932
Goano01G0344	Chr01	- && Q9SJ54.1 RecName: Full=NDR1/HIN1-like protein 12 && PF03168:Late embryogenesis abundant protein	143.184±28.574	-0.0267972	0.956788	298.1027±34.233	1.03118	9.65e-07	225.4563±51.9418	0.632439	0.00270047	198.2208±8.7969	0.427686	0.0528746	147.9392±33.928
Goano01G0346	Chr01	- && Q9LIS3.1 RecName: Full=UDP-glucuronate 4-epimerase 6; AltName: Full=UDP-glucuronic acid epimerase 6; Short=AtUGlcAE2 && -	0.8332±0.2237	2.06485	0.0252562	0.2998±0.155	0.59086	0.645283	0.1028±0.1189	-0.951469	0.575122	0.0129±0.0223	-3.8088	0.0501707	0.2039±0.0577
Goano01G0349	Chr01	- && P43298.1 RecName: Full=Receptor protein kinase TMK1; AltName: Full=BARK1-like kinase 1; AltName: Full=Transmembrane kinase 1; Flags: Precursor && PF08263:Leucine rich repeat N-terminal domain|PF07714:Protein tyrosine kinase	15.9245±3.8182	-0.202301	0.535296	7.6743±2.0185	-1.25359	7.65e-08	6.1665±1.0196	-1.56506	2.18e-22	2.6755±0.8964	-2.79123	4.32e-25	18.5741±1.6918
Goano01G0351	Chr01	- && Q6DW74.1 RecName: Full=Digalactosyldiacylglycerol synthase 1, chloroplastic; Flags: Precursor && PF00534:Glycosyl transferases group 1	86.5797±5.3494	0.44487	0.00133917	139.1462±17.9916	1.13053	9.68e-14	164.5618±20.7182	1.3755	1.2e-27	159.4937±11.3225	1.31281	2.08e-23	64.5109±4.3393
Goano01G0354	Chr01	- && Q9SJ56.1 RecName: Full=BEL1-like homeodomain protein 1; Short=BEL1-like protein 1; AltName: Full=Protein EMBRYO SAC DEVELOPMENT ARREST 29 && PF07526:Associated with HOX|PF05920:Homeobox KN domain	43.0034±5.7646	0.904369	0.000570713	79.8505±3.837	1.79777	6.97e-12	100.5227±0.9846	2.13411	2.87e-25	133.0794±17.2354	2.52007	7.1e-20	23.2905±8.718
Goano01G0356	Chr01	- && Q9SVC5.1 RecName: Full=Dof zinc finger protein DOF3.5; Short=AtDOF3.5 && PF02701:Dof domain, zinc finger	1.4767±0.596	-0.0997295	0.946102	0.7212±1.0439	-1.13566	0.403202	0.1018±0.1141	-3.96334	0.000312401	0±0	-6.80623	4.6e-06	1.6071±0.5579
Goano01G0358	Chr01	- && C0LGJ1.1 RecName: Full=Probable LRR receptor-like serine/threonine-protein kinase At1g74360; Flags: Precursor && PF13855:Leucine rich repeat|PF08263:Leucine rich repeat N-terminal domain	0.9547±0.2265	-0.358709	0.676664	5.3249±1.4944	2.12163	4.63e-07	4.429±1.423	1.8586	1.75e-06	5.9475±0.1727	2.26537	2.4e-09	1.2368±0.5858
Goano01G0359	Chr01	- && Q8LFU0.2 RecName: Full=Nuclear transcription factor Y subunit A-10; Short=AtNF-YA-10 && PF02045:CCAAT-binding transcription factor (CBF-B/NF-YA) subunit B	6.0476±0.4224	1.80623	4.37e-10	10.1281±0.774	2.55036	2.18e-26	15.6042±3.0363	3.17761	9.2e-40	13.1829±0.9856	2.91484	1.74e-35	1.7481±0.2904
Goano01G0368	Chr01	- && Q9SJ62.2 RecName: Full=Protein WVD2-like 4 && PF06886:Targeting protein for Xklp2 (TPX2)	23.1956±3.8109	-0.442036	0.0416419	14.5101±4.2059	-1.11661	5.69e-06	10.2592±0.7688	-1.61347	4.76e-27	7.2884±1.2408	-2.12663	2.89e-26	31.9233±3.6726
Goano01G0370	Chr01	- && - && -	0.4052±0.0999	-1.99499	0.000629019	0.6659±0.534	-1.26497	0.10368	0.6396±0.3723	-1.31529	0.0199103	0.4963±0.4487	-1.69928	0.0867221	1.6264±0.3111
Goano01G0373	Chr01	- && - && -	1.3408±0.192	-0.967895	0.00976112	0.5461±0.2367	-2.26867	1.6e-07	0.9705±0.2987	-1.43446	6.51e-05	0.8387±0.1125	-1.66194	8.69e-07	2.6607±0.4957
Goano01G0392	Chr01	- && Q9CA28.1 RecName: Full=Tetraketide alpha-pyrone reductase 2; AltName: Full=Protein CINNAMOYL-COA REDUCTASE-LIKE 6 && PF01370:NAD dependent epimerase/dehydratase family	2.6904±0.4736	2.78831	4.25e-06	2.5529±1.0515	2.71975	8.13e-05	0.3819±0.1778	-0.0145087	0.992416	3.0744±3.1601	2.98391	0.00119674	0.3886±0.2547
Goano01G0393	Chr01	- && Q39117.1 RecName: Full=Trihelix transcription factor GT-2; AltName: Full=Trihelix DNA-binding protein GT-2 && PF13837:Myb/SANT-like DNA-binding domain	17.2169±0.344	0.54286	0.00973383	12.3947±2.719	0.0707538	0.839974	8.0517±0.4269	-0.548854	0.00530175	5.5098±0.4646	-1.11455	4.25e-07	11.9673±2.0349
Goano01G0395	Chr01	- && Q9MA74.1 RecName: Full=Serine decarboxylase; Short=AtSDC; AltName: Full=Protein EMBRYO DEFECTIVE 1075; AltName: Full=Serine decarboxylase 1; Short=AtSDC1 && PF00282:Pyridoxal-dependent decarboxylase conserved domain	106.9708±24.3109	0.457436	0.147287	123.8215±8.6212	0.67084	0.0137683	199.3826±6.2815	1.36224	4.84e-12	147.8265±16.378	0.910943	0.00081447	78.8941±27.0168
Goano01G0403	Chr01	- && - && -	26.1083±6.6709	-0.494027	0.0996186	17.296±0.3617	-1.08673	3.3e-09	13.6107±2.1716	-1.42937	3.49e-12	22.317±10.171	-0.731763	0.0438713	37.2913±3.2515
Goano01G0415	Chr01	- && F4J3G5.1 RecName: Full=Carboxyl-terminal-processing peptidase 3, chloroplastic; AltName: Full=D1 C-terminal processing protease 3; AltName: Full=Photosystem II D1 protein processing peptidase 3; Flags: Precursor && PF00595:PDZ domain (Also known as DHR or GLGF)|PF03572:Peptidase family S41	25.3401±5.0706	0.919562	2.57e-06	27.5966±12.852	1.04472	0.0018423	24.7609±2.7865	0.890293	1.18e-09	49.2624±23.7007	1.86691	1.42e-07	13.5816±0.3201
Goano01G0420	Chr01	- && Q9FL54.1 RecName: Full=Chaperone protein dnaJ 6; Short=AtDjC6; Short=AtJ6 && PF00226:DnaJ domain	2.7577±1.0582	-1.25371	0.000276046	1.3061±0.4465	-2.33518	2.23e-12	0.9963±0.387	-2.72115	4.95e-17	0.5432±0.2257	-3.62522	1.03e-22	6.6911±0.7558
Goano01G0422	Chr01	- && Q3EAI1.1 RecName: Full=Transcription factor bHLH60; AltName: Full=Basic helix-loop-helix protein 60; Short=AtbHLH60; Short=bHLH 60; AltName: Full=Transcription factor EN 91; AltName: Full=bHLH transcription factor bHLH060 && PF00010:Helix-loop-helix DNA-binding domain	7.2661±1.2119	-0.734617	0.00767043	2.9363±1.079	-2.04085	4.05e-10	4.7607±1.6365	-1.34068	1.58e-06	3.6218±2.022	-1.75851	9.03e-05	12.2815±2.2743
Goano01G0423	Chr01	- && Q9ZU46.1 RecName: Full=Receptor protein kinase-like protein ZAR1; AltName: Full=Protein ZYGOTIC ARREST 1; Flags: Precursor && PF07714:Protein tyrosine kinase|PF08263:Leucine rich repeat N-terminal domain	4.2914±0.6805	-0.252498	0.529684	2.1598±0.4012	-1.2419	7.47e-06	1.0443±0.1394	-2.28524	7.77e-17	0.6665±0.488	-2.96117	5.17e-08	5.1898±0.9495
Goano01G0425	Chr01	- && Q42798.1 RecName: Full=3,9-dihydroxypterocarpan 6A-monooxygenase; AltName: Full=Cytochrome P450 93A1; AltName: Full=Dihydroxypterocarpan 6a-hydroxylase; Short=D6aH && PF00067:Cytochrome P450	0.1774±0.1287	4.92314	0.0583905	0.1939±0.2192	5.05696	0.0298141	0.9492±0.7931	7.35265	1.44e-06	0.2338±0.3008	5.30473	0.0417249	0±0
Goano01G0427	Chr01	- && Q42798.1 RecName: Full=3,9-dihydroxypterocarpan 6A-monooxygenase; AltName: Full=Cytochrome P450 93A1; AltName: Full=Dihydroxypterocarpan 6a-hydroxylase; Short=D6aH && PF00067:Cytochrome P450	0.6969±0.5094	1.85125	0.210769	2.6487±1.8406	3.7894	0.0356898	1.3751±0.7536	2.8347	0.00168658	1.2323±0.636	2.6584	0.0203765	0.193±0.2837
Goano01G0432	Chr01	- && Q0P651.1 RecName: Full=Protein ABHD18; AltName: Full=Alpha/beta hydrolase domain-containing protein 18; Short=Abhydrolase domain-containing protein 18; Flags: Precursor && PF09752:Uncharacterized conserved protein (DUF2048)	1.6527±0.0679	-1.05439	0.00321119	0.6369±0.299	-2.42063	1.99e-08	0.7263±0.1639	-2.23174	9.56e-10	0.6301±0.1246	-2.46353	2.92e-11	3.4768±0.5369
Goano01G0436	Chr01	- && Q9SLG8.1 RecName: Full=Protein STRICTOSIDINE SYNTHASE-LIKE 2; Short=AtSSL2; AltName: Full=Strictosidine synthase; AltName: Full=Strictosidine synthase 10; Short=AtSS10; Flags: Precursor && PF03088:Strictosidine synthase	2.5516±0.4919	-1.10831	0.00124654	1.6635±1.1032	-1.71995	0.00109614	4.8047±0.2847	-0.185951	0.542238	2.9372±0.5287	-0.916591	0.00208685	5.5544±0.6351
Goano01G0437	Chr01	- && P56725.1 RecName: Full=Zeatin O-xylosyltransferase; AltName: Full=Zeatin O-beta-D-xylosyltransferase && PF00201:UDP-glucoronosyl and UDP-glucosyl transferase	5.9066±6.1103	-0.596076	0.728653	3.6314±2.7792	-1.29927	0.0153506	0.984±0.5146	-3.19019	3.09e-20	0.1884±0.0298	-5.58726	1.86e-30	9.0778±1.8824
Goano01G0440	Chr01	- && Q5XV99.1 RecName: Full=Glycosyltransferase-like At3g57200; Flags: Precursor && -	0.0427±0.0502	-2.64929	0.115232	0.0398±0.0441	-2.76641	0.0438255	0.0689±0.0483	-2.00475	0.0968143	0.1298±0.0914	-1.10033	0.325202	0.2789±0.07
Goano01G0443	Chr01	- && - && -	4.265±1.8715	-0.319126	0.71843	2.4634±0.1084	-1.11213	0.0228406	2.8548±0.9854	-0.898459	0.078525	1.1748±0.6058	-2.20269	0.000150893	5.4085±1.9206
Goano01G0444	Chr01	- && P30188.2 RecName: Full=Probable calcium-binding protein CML35; AltName: Full=Calmodulin-like protein 1; AltName: Full=Calmodulin-like protein 35 && PF13499:EF-hand domain pair	4.3476±0.8218	-1.06959	0.00305032	2.2427±0.3103	-2.02194	7.52e-10	2.0869±1.0844	-2.11996	1.26e-07	2.5196±1.178	-1.86852	8.66e-06	9.22±0.9271
Goano01G0446	Chr01	- && - && -	14.5385±2.0822	0.493524	0.055433	20.9484±2.2192	1.02085	4.31e-07	16.4639±2.6263	0.676546	0.000917284	25.5311±3.1644	1.29219	6.56e-10	10.463±1.7033
Goano01G0449	Chr01	- && Q9ZVC2.1 RecName: Full=Regulatory protein NPR5; AltName: Full=BTB/POZ domain-containing protein NPR5; AltName: Full=Protein BLADE ON PETIOLE 2 && PF11900:Domain of unknown function (DUF3420)|PF00651:BTB/POZ domain|PF12796:Ankyrin repeats (3 copies)	0.2537±0.063	-0.615259	0.569416	0.1373±0.097	-1.50078	0.078561	0.0707±0.0658	-2.44918	0.010191	0.0778±0.0564	-2.31777	0.0072935	0.3933±0.0973
Goano01G0457	Chr01	- && - && -	135.8641±7.3057	-0.856389	3.81e-06	96.9692±22.2375	-1.34142	3.54e-08	68.1017±6.7191	-1.84934	1.14e-27	87.9929±10.2795	-1.49705	1.94e-12	249.4777±52.984
Goano01G0459	Chr01	- && F4J2M6.2 RecName: Full=Kinesin-like protein KIN-14L && PF00225:Kinesin motor domain|PF00307:Calponin homology (CH) domain	0.6347±0.2809	-1.13446	0.0249696	0.5588±0.1777	-1.30929	0.0018004	0.3575±0.1929	-1.95111	2.13e-05	0.1248±0.1089	-3.4719	4.06e-07	1.406±0.2745
Goano01G0462	Chr01	- && Q6SJV8.2 RecName: Full=Magnesium-protoporphyrin IX monomethyl ester [oxidative] cyclase, chloroplastic; Short=Mg-protoporphyrin IX monomethyl ester oxidative cyclase; Flags: Precursor && PF02915:Rubrerythrin	1009.2171±142.7238	-0.575127	0.00347746	993.0778±186.6319	-0.597219	0.00884321	731.0623±43.3923	-1.03704	1.81e-12	696.4092±74.0818	-1.12464	5.36e-09	1525.3192±276.2448
Goano01G0464	Chr01	- && Q0WVU3.1 RecName: Full=Myb family transcription factor PHL5; AltName: Full=Protein PHR1-LIKE 5 && PF00249:Myb-like DNA-binding domain|PF14379:MYB-CC type transfactor, LHEQLE motif	0.7418±0.2823	0.194114	0.890125	2.363±0.538	1.8742	0.000105057	1.3118±0.545	1.02441	0.0935203	1.1024±0.4033	0.753556	0.255948	0.659±0.3052
Goano01G0467	Chr01	- && - && -	9.0014±3.1297	-0.209233	0.787362	3.2976±1.7099	-1.65671	0.00185746	4.6113±2.1683	-1.17186	0.0101151	4.254±1.7429	-1.31265	0.00614668	10.5928±2.6092
Goano01G0469	Chr01	- && O48529.1 RecName: Full=Rhodanese-like domain-containing protein 9, chloroplastic; AltName: Full=Sulfurtransferase 9; Short=AtStr9; Flags: Precursor && PF00581:Rhodanese-like domain	53.8343±3.6415	-0.716879	0.000143368	39.2276±9.1746	-1.17214	2.16e-06	20.3653±1.3998	-2.11527	1.12e-37	15.7795±5.2782	-2.50239	1.55e-19	89.7437±17.3405
Goano01G0475	Chr01	- && O48522.1 RecName: Full=VQ motif-containing protein 17; Short=AtVQ17 && PF05678:VQ motif	0.4441±0.302	0.826324	0.71403	0.5717±0.1991	1.20128	0.317137	1.1486±0.3195	2.20916	0.0153195	0.7673±0.8932	1.60602	0.318029	0.2513±0.1363
Goano01G0476	Chr01	- && - && -	0.7812±0.521	-2.14016	0.000399748	0.3981±0.1282	-3.13846	1.38e-08	0.2±0.2478	-4.08755	8.43e-09	0±0	-8.23081	5.22e-10	3.5379±0.6334
Goano01G0478	Chr01	- && Q9FG33.1 RecName: Full=Probable L-type lectin-domain containing receptor kinase S.5; Short=LecRK-S.5; Flags: Precursor && PF00139:Legume lectin domain|PF00069:Protein kinase domain	3.3282±0.6435	-0.412566	0.303663	4.383±1.0818	-0.0120351	0.979906	2.0796±0.3569	-1.08638	8.65e-05	2.6539±0.5797	-0.75	0.0175162	4.4838±0.9826
Goano01G0479	Chr01	- && Q9FG33.1 RecName: Full=Probable L-type lectin-domain containing receptor kinase S.5; Short=LecRK-S.5; Flags: Precursor && PF00139:Legume lectin domain|PF00069:Protein kinase domain	0.6639±0.1668	-0.508315	0.527587	0.447±0.2735	-1.07465	0.142815	0.1114±0.0632	-3.06797	1.16e-05	0.0262±0.0265	-5.16297	9.48e-07	0.9574±0.2429
Goano01G0485	Chr01	- && Q9FG35.1 RecName: Full=Protein trichome birefringence && PF13839:GDSL/SGNH-like Acyl-Esterase family found in Pmr5 and Cas1p|PF14416:PMR5 N terminal Domain	17.7968±2.376	0.188529	0.497768	10.0083±0.4513	-0.63997	8.95e-05	10.9359±0.424	-0.509174	0.00119982	6.5003±1.4153	-1.27937	1.06e-08	15.825±1.2989
Goano01G0486	Chr01	- && - && PF08879:WRC	0±0	NA	NA	0±0	NA	NA	0.1381±0.177	3.21856	0.404146	0.3577±0.1399	4.5763	0.0357112	0±0
Goano01G0494	Chr01	- && Q39134.2 RecName: Full=Amino acid permease 3; AltName: Full=Amino acid transporter AAP3 && -	1.8276±0.5039	-0.939726	0.166854	3.2126±0.807	-0.128069	0.845777	0.6005±0.3948	-2.55942	7.71e-05	0.6015±0.4807	-2.56077	0.000878364	3.5821±1.3206
Goano01G0495	Chr01	- && Q39134.2 RecName: Full=Amino acid permease 3; AltName: Full=Amino acid transporter AAP3 && -	4.3264±0.9138	-0.634219	0.280574	3.7839±0.5043	-0.830855	0.0732377	1.2428±0.1058	-2.43607	2.88e-07	1.0264±0.1376	-2.73033	7.59e-08	6.8496±2.7082
Goano01G0498	Chr01	- && Q9LPK5.2 RecName: Full=Probable calcium-binding protein CML44; AltName: Full=Calmodulin-like protein 44 && -	0.0944±0.1142	-1.42117	0.675219	5.2129±0.2004	4.35071	9.78e-12	2.0889±0.7035	3.04226	0.000221058	15.2633±11.5178	5.90494	4.38e-05	0.2549±0.2867
Goano01G0500	Chr01	- && Q9LPK5.2 RecName: Full=Probable calcium-binding protein CML44; AltName: Full=Calmodulin-like protein 44 && PF13499:EF-hand domain pair	2.0683±1.0212	-0.998301	0.24968	3.5675±0.5034	-0.206607	0.798932	14.6718±3.9768	1.83717	2.68e-05	19.2104±5.2514	2.2054	1.36e-05	4.1619±3.0831
Goano01G0502	Chr01	- && P06525.2 RecName: Full=Alcohol dehydrogenase class-P; Short=AtADH && PF00107:Zinc-binding dehydrogenase|PF08240:Alcohol dehydrogenase GroES-like domain	164.1471±121.4722	1.73411	0.141386	663.241±320.9558	3.75173	1.55e-07	1874.5098±687.4482	5.25728	5.9e-17	1389.6539±823.5679	4.8032	2.12e-10	49.8893±31.4354
Goano01G0503	Chr01	- && - && -	8.571±0.2919	-0.926186	3.06e-05	6.5751±1.1948	-1.30717	1.26e-07	5.0029±1.3728	-1.69805	6.47e-12	5.6364±0.4152	-1.54422	8.84e-12	16.5246±2.8491
Goano01G0504	Chr01	- && Q91YP0.1 RecName: Full=L-2-hydroxyglutarate dehydrogenase, mitochondrial; AltName: Full=Duranin; Flags: Precursor && PF01266:FAD dependent oxidoreductase	3.5593±0.743	-0.140043	0.848232	4.1721±1.5969	0.0920697	0.874525	4.6064±1.4684	0.239164	0.573647	7.9612±2.3396	1.01139	0.00579429	3.9795±1.1537
Goano01G0506	Chr01	- && Q9S845.1 RecName: Full=GDP-mannose transporter GONST3; AltName: Full=Protein GOLGI NUCLEOTIDE SUGAR TRANSPORTER 3 && PF03151:Triose-phosphate Transporter family	6.4123±0.1547	-0.288694	0.304775	4.0896±1.067	-0.935576	0.000376065	3.125±0.1628	-1.32076	1.59e-10	3.0743±0.2434	-1.36162	8.75e-11	7.937±0.4455
Goano01G0509	Chr01	- && Q9XF91.1 RecName: Full=Photosystem II 22 kDa protein, chloroplastic; AltName: Full=CP22; AltName: Full=Protein NONPHOTOCHEMICAL QUENCHING 4; AltName: Full=Protein PHOTOSYSTEM II SUBUNIT S; Flags: Precursor && PF00504:Chlorophyll A-B binding protein	20.7465±12.621	-0.176646	0.893858	7.4094±1.7758	-1.65825	5.75e-08	6.4964±3.2244	-1.84455	1.18e-08	4.2576±0.6342	-2.47344	6.15e-17	23.7224±7.4657
Goano01G0510	Chr01	- && - && PF05340:Protein of unknown function (DUF740)	3.2732±0.4455	-0.392474	0.429951	2.0878±0.5492	-1.03946	0.0047016	1.3467±0.2957	-1.66848	9.36e-06	1.1921±0.6677	-1.87433	9e-05	4.368±0.3696
Goano01G0513	Chr01	- && Q93ZH0.1 RecName: Full=LysM domain-containing GPI-anchored protein 1; Flags: Precursor && PF01476:LysM domain	9.15±1.0757	-0.321713	0.218273	4.0996±0.515	-1.47628	1e-13	5.4602±0.7983	-1.06097	3.14e-08	3.1412±0.8662	-1.87973	2.97e-13	11.5927±1.1456
Goano01G0514	Chr01	- && Q9S720.2 RecName: Full=PsbP domain-containing protein 3, chloroplastic; AltName: Full=OEC23-like protein 2; Flags: Precursor && -	69.3041±10.1163	-0.638436	0.00811797	46.0441±10.3936	-1.22658	1.48e-06	41.7689±10.1085	-1.36418	5.72e-10	40.4262±7.9571	-1.43016	8.54e-09	109.3409±23.4704
Goano01G0515	Chr01	- && - && PF01789:PsbP	74.5685±9.9089	-0.557531	0.00811292	45.118±8.4451	-1.28087	1.66e-09	40.7967±3.417	-1.42341	1.03e-17	42.052±12.5374	-1.39859	1.71e-07	111.25±15.8381
Goano01G0522	Chr01	- && O22197.1 RecName: Full=Probable E3 ubiquitin-protein ligase RHC1A; AltName: Full=RING-H2 finger C1a; AltName: Full=RING-H2 zinc finger protein RHC1a && -	0.6388±0.1529	-0.490718	0.58443	0.1281±0.0904	-2.8296	0.000209671	0.1079±0.0298	-3.05026	4.02e-05	0.0307±0.0302	-4.90131	5.71e-06	0.9119±0.229
Goano01G0523	Chr01	- && - && -	5.1891±2.3504	9.7851	5.78e-13	12.1235±5.6455	11.0103	4.98e-17	0.9564±0.8823	7.34662	1.07e-06	3.7499±3.1593	9.30555	7.82e-06	0±0
Goano01G0524	Chr01	- && P17569.1 RecName: Full=Nitrate reductase [NADH]; Short=NR && -	26.964±5.7678	-0.200718	0.595893	16.7±7.858	-0.890531	0.0184194	1.8414±0.3484	-4.06773	2.32e-84	2.0218±1.2214	-3.94864	5.22e-21	31.421±7.7021
Goano01G0534	Chr01	- && - && -	0.6412±0.5641	-1.19844	0.589067	0±0	-5.21238	0.00894299	0.5283±0.5554	-1.45496	0.319208	0.5503±0.7863	-1.42446	0.388066	1.4927±0.9578
Goano01G0537	Chr01	- && B0S1F7.1 RecName: Full=Chaperone protein DnaJ && PF00226:DnaJ domain	18.6443±1.1552	0.04127	0.915854	28.4342±3.2278	0.651363	0.000184522	26.5388±1.3909	0.554957	0.000248954	39.3047±7.7306	1.10458	9.98e-08	18.3751±1.0634
Goano01G0539	Chr01	- && O81464.1 RecName: Full=Heavy metal-associated isoprenylated plant protein 24; Short=AtHIP24; Flags: Precursor && PF00403:Heavy-metal-associated domain	1.1983±0.9117	0.0627662	0.97395	0.9803±0.7493	-0.224718	0.861149	7.7132±4.0169	2.74869	4.59e-07	2.5635±0.8277	1.14228	0.134963	1.1588±1.0242
Goano01G0541	Chr01	- && Q38970.1 RecName: Full=Acetyl-CoA carboxylase 1; Short=AtACC1; AltName: Full=Protein EMBRYO DEFECTIVE 22; AltName: Full=Protein GURKE; AltName: Full=Protein PASTICCINO 3; Includes: RecName: Full=Biotin carboxylase && PF08326:Acetyl-CoA carboxylase, central region|PF00289:Carbamoyl-phosphate synthase L chain, N-terminal domain|PF00364:Biotin-requiring enzyme|PF01039:Carboxyl transferase domai…	159.2611±9.8024	0.734797	3.63e-06	185.6282±53.3116	0.95675	0.000144091	231.9594±27.1616	1.28074	6.58e-18	81.8072±7.7161	-0.240011	0.244141	97.0947±16.767
Goano01G0544	Chr01	- && Q9SGZ5.2 RecName: Full=Probable beta-D-xylosidase 7; Short=AtBXL7; Flags: Precursor && PF14310:Fibronectin type III-like domain|PF01915:Glycosyl hydrolase family 3 C-terminal domain|PF00933:Glycosyl hydrolase family 3 N terminal domain	23.165±3.8737	-0.723014	4.73e-05	6.7992±1.1581	-2.48992	1.38e-44	5.8141±0.5242	-2.71131	1.17e-84	0.6796±0.2838	-5.83514	4.1e-99	38.7456±3.3269
Goano01G0551	Chr01	- && - && PF07816:Protein of unknown function (DUF1645)	1.7985±0.5295	-0.702029	0.242532	1.289±0.6645	-1.1789	0.0391895	0.8314±0.2971	-1.80939	0.000178783	0.2386±0.2366	-3.65516	1.45e-07	2.9731±0.561
Goano01G0555	Chr01	- && Q9XF43.1 RecName: Full=3-ketoacyl-CoA synthase 6; Short=KCS-6; AltName: Full=Cuticular protein 1; AltName: Full=Eceriferum 6; AltName: Full=Very long-chain fatty acid condensing enzyme 6; Short=VLCFA condensing enzyme 6 && PF08541:3-Oxoacyl-[acyl-carrier-protein (ACP)] synthase III C terminal|PF08392:FAE1/Type III polyketide synthase-like protein	73.3347±7.4091	-0.202483	0.356786	31.5757±3.44	-1.4168	2.31e-19	29.2575±6.7599	-1.52405	4.34e-18	10.8094±1.9811	-2.97924	6.06e-56	85.5829±9.3798
Goano01G0557	Chr01	- && - && PF00564:PB1 domain	1.0644±0.3164	0.316713	0.755958	1.9701±0.4776	1.20145	0.00956273	1.3799±0.3211	0.692862	0.194782	2.314±0.5428	1.42152	0.00104713	0.8654±0.1948
Goano01G0558	Chr01	- && P52420.2 RecName: Full=Phosphoribosylamine--glycine ligase, chloroplastic; AltName: Full=Glycinamide ribonucleotide synthetase; Short=GARS; AltName: Full=Phosphoribosylglycinamide synthetase; Flags: Precursor && PF02844:Phosphoribosylglycinamide synthetase, N domain|PF01071:Phosphoribosylglycinamide synthetase, ATP-grasp (A) domain|PF02843:Phosphoribosylglycinamide synthetase, C domain	0.9905±0.2631	-0.221927	0.816422	0.8437±0.4087	-0.454533	0.503821	2.8476±0.6699	1.30934	0.000351974	2.9812±0.9575	1.35824	0.00106077	1.172±0.2401
Goano01G0564	Chr01	- && - && -	1.0858±0.4203	-0.1599	0.919028	4.5196±1.2627	1.90699	5.61e-05	4.5738±0.8061	1.92647	1.95e-05	2.4452±2.0434	0.994758	0.239405	1.231±0.3087
Goano01G0566	Chr01	- && - && -	13.4915±2.6409	-0.439085	0.156886	2.5295±1.8907	-2.8523	6.81e-10	4.3615±0.3912	-2.06193	4.67e-19	5.3594±2.9067	-1.78815	9.98e-06	18.5363±0.9584
Goano01G0568	Chr01	- && Q9STW5.1 RecName: Full=MACPF domain-containing protein At4g24290 && PF01823:MAC/Perforin domain	7.079±1.0324	-0.145354	0.781681	12.2811±0.6983	0.649695	0.0153908	13.4591±2.158	0.785954	0.00128194	16.5704±1.3309	1.06743	2.72e-05	7.937±2.0689
Goano01G0571	Chr01	- && - && -	7.7324±0.4315	-0.0883799	0.889386	5.1066±1.6663	-0.684922	0.0913004	5.0167±0.8207	-0.707374	0.0310468	2.085±0.1762	-1.99294	1.54e-08	8.3239±2.0187
Goano01G0573	Chr01	- && P22738.4 RecName: Full=60S ribosomal protein L3-2 && PF00297:Ribosomal protein L3	3.9362±0.587	0.352686	0.755696	5.239±1.0141	0.766921	0.190859	6.1061±3.2538	0.990372	0.124865	6.6127±2.1283	1.08405	0.0473005	3.1353±0.3939
Goano01G0574	Chr01	- && O49545.1 RecName: Full=Leucine-rich repeat receptor-like serine/threonine-protein kinase BAM1; AltName: Full=Protein BARELY ANY MERISTEM 1; Flags: Precursor && PF07714:Protein tyrosine kinase|PF13855:Leucine rich repeat|PF08263:Leucine rich repeat N-terminal domain	3.9053±0.8149	-0.736131	0.0038194	1.5906±0.1638	-2.03025	1.18e-20	1.6818±0.4516	-1.94475	3.04e-16	0.8585±0.65	-2.94091	3.11e-08	6.6004±1.0343
Goano01G0580	Chr01	- && O49139.2 PUTATIVE PSEUDOGENE: RecName: Full=Putative DNA (cytosine-5)-methyltransferase CMT1; AltName: Full=Chromomethylase 1; AltName: Full=Protein CHROMOMETHYLASE 1 && PF01426:BAH domain|PF00145:C-5 cytosine-specific DNA methylase|PF00385:Chromo (CHRromatin Organisation MOdifier) domain	0.0178±0.0173	-3.86424	0.0128455	0.0068±0.0118	-5.13501	0.00199595	0.0195±0.0338	-3.75519	0.0073533	0.0349±0.043	-2.97491	0.0186246	0.2746±0.1492
Goano01G0582	Chr01	- && - && PF11955:Plant organelle RNA recognition domain	2.8213±0.2552	0.877825	0.0251004	2.7851±0.3449	0.861873	0.0108188	2.5927±0.5011	0.761656	0.0337578	3.6948±0.3497	1.25527	3.11e-05	1.5587±0.2966
Goano01G0586	Chr01	- && - && -	3.9907±1.3254	-0.437146	0.424069	1.137±0.861	-2.24175	7.55e-05	2.3685±0.5953	-1.18009	0.000666223	1.0751±0.0683	-2.34054	6.54e-11	5.4702±0.7836
Goano01G0589	Chr01	- && - && -	2.301±0.7126	-1.02731	0.031366	5.8792±1.6309	0.320036	0.465493	2.8183±0.6659	-0.736938	0.0592864	2.8106±2.1193	-0.755287	0.258675	4.7872±1.1344
Goano01G0599	Chr01	- && P80883.1 RecName: Full=Cytochrome b6-f complex subunit 7; AltName: Full=Cytochrome b6-f complex subunit PetM; AltName: Full=Cytochrome b6-f complex subunit VII && PF08041:PetM family of cytochrome b6f complex subunit 7	69.7559±15.8644	-0.579121	0.0166755	23.0215±16.902	-2.17692	1.33e-06	8.8194±3.1658	-3.55705	1.2e-58	4.6891±2.2781	-4.49318	9.73e-44	105.6941±15.3272
Goano01G0604	Chr01	- && C6KIE6.1 RecName: Full=Extra-large guanine nucleotide-binding protein 2; AltName: Full=Extra-large GTP-binding protein 2; Short=Extra-large G-protein 2 && PF00503:G-protein alpha subunit	1.961±0.649	-0.473129	0.681374	2.3888±0.4018	-0.178819	0.819243	4.3685±1.792	0.696476	0.258646	5.976±1.5812	1.12904	0.0238119	2.7371±0.6757
Goano01G0611	Chr01	- && - && PF14389:Leucine-zipper of ternary complex factor MIP1|PF04784:Protein of unknown function, DUF547	1.1334±0.1514	-0.50451	0.35916	0.9943±0.3332	-0.687787	0.133258	1.1447±0.3184	-0.48696	0.257629	0.7114±0.2922	-1.19209	0.0126767	1.6313±0.3189
Goano01G0619	Chr01	- && P11670.1 RecName: Full=Basic form of pathogenesis-related protein 1; Short=PRP 1; Flags: Precursor && PF00188:Cysteine-rich secretory protein family	0±0	NA	NA	0.2343±0.132	2.95002	0.250887	1.1009±0.7933	5.18573	0.00178779	0.3543±0.3981	3.52202	0.12817	0.0315±0.0545
Goano01G0620	Chr01	- && Q9LPM9.1 RecName: Full=Branched-chain-amino-acid aminotransferase 6; Short=Atbcat-6 && PF01063:Amino-transferase class IV	2.2917±0.1077	1.50091	0.00171497	1.2881±0.3549	0.673515	0.24255	1.4689±0.4337	0.865857	0.111016	1.0195±0.7282	0.312052	0.732347	0.8224±0.0697
Goano01G0623	Chr01	- && Q9ZQR4.2 RecName: Full=DUF21 domain-containing protein At2g14520; AltName: Full=CBS domain-containing protein CBSDUF3 && PF01595:Domain of unknown function DUF21	1.4978±0.202	-0.381564	0.581468	1.2859±0.221	-0.597835	0.203352	0.8283±0.354	-1.23782	0.0156166	0.9297±0.0243	-1.08142	0.0127881	1.9815±0.4231
Goano01G0626	Chr01	- && Q9LPM9.1 RecName: Full=Branched-chain-amino-acid aminotransferase 6; Short=Atbcat-6 && PF01063:Amino-transferase class IV	0.4369±0.4094	1.04793	0.659545	0.5156±0.2604	1.28828	0.277343	1.0272±0.5128	2.28529	0.0135051	0.202±0.091	-0.0868262	0.956202	0.2134±0.1281
Goano01G0627	Chr01	- && Q9LJM4.1 RecName: Full=Receptor-like protein kinase HAIKU2; Flags: Precursor && PF00069:Protein kinase domain|PF08263:Leucine rich repeat N-terminal domain|PF13855:Leucine rich repeat	4.8055±2.1066	-0.347938	0.458972	13.6161±1.9649	1.15373	2.31e-07	12.3577±2.3234	1.01761	8.23e-07	17.6824±5.4396	1.51732	1.63e-07	6.2067±1.3051
Goano01G0631	Chr01	- && Q9T072.2 RecName: Full=Transcription factor bHLH25; AltName: Full=Basic helix-loop-helix protein 25; Short=AtbHLH25; Short=bHLH 25; AltName: Full=Transcription factor EN 29; AltName: Full=bHLH transcription factor bHLH025 && PF00010:Helix-loop-helix DNA-binding domain	0.8257±0.5176	-0.941957	0.227659	2.9931±0.8332	0.920048	0.0178175	3.6804±1.0287	1.22026	0.000641607	7.5637±1.4359	2.24006	6.11e-15	1.6045±0.169
Goano01G0633	Chr01	- && Q9LXC9.1 RecName: Full=Soluble inorganic pyrophosphatase 6, chloroplastic; AltName: Full=Inorganic pyrophosphatase 6; AltName: Full=Pyrophosphate phospho-hydrolase 6; Short=PPase 6; Flags: Precursor && PF00719:Inorganic pyrophosphatase	1.7088±0.1443	-0.895924	0.00506915	0.6801±0.1791	-2.22204	5.06e-11	0.6863±0.2372	-2.21227	1.21e-10	0.4751±0.0454	-2.75974	2.62e-16	3.2291±0.6027
Goano01G0636	Chr01	- && - && PF10950:Protein of unknown function (DUF2775)	1.3837±0.2531	-0.931064	0.266614	0.3751±0.4013	-2.7944	0.00264222	1.8784±0.1577	-0.482902	0.4526	2.0251±0.6077	-0.39089	0.585473	2.6599±1.6553
Goano01G0638	Chr01	- && Q9SAC4.1 RecName: Full=F-box protein At1g10780 && -	0.9275±0.0471	-2.31891	0.00396909	0.6774±0.5321	-2.77094	0.000757887	0.2291±0.2544	-4.31579	2.9e-05	0.774±0.0765	-2.59092	0.000288627	4.7033±1.2832
Goano01G0639	Chr01	- && Q9SAC4.1 RecName: Full=F-box protein At1g10780 && -	0.8274±0.2591	-1.12159	0.151999	0.4694±0.1167	-1.93893	0.00216522	0.104±0.0679	-4.09316	9.56e-06	0.1972±0.1379	-3.21555	4.31e-05	1.8235±0.2612
Goano01G0653	Chr01	- && P39540.1 RecName: Full=Elongation of fatty acids protein 1; AltName: Full=3-keto acyl-CoA synthase ELO1; AltName: Full=Very-long-chain 3-oxoacyl-CoA synthase 1 && PF01151:GNS1/SUR4 family	5.1657±0.9865	-0.837658	0.0110163	3.4143±0.5044	-1.43318	9.34e-07	3.7813±0.2596	-1.28283	1.76e-06	2.7474±0.8754	-1.76379	2.13e-07	9.3513±2.0261
Goano01G0656	Chr01	- && P60496.1 RecName: Full=Chemocyanin; AltName: Full=Basic blue protein; AltName: Full=Plantacyanin; Flags: Precursor && PF02298:Plastocyanin-like domain	4.2328±1.7754	0.301645	0.771402	0.9525±0.9082	-1.84037	0.0349429	3.6064±0.825	0.075561	0.911157	1.4384±1.0315	-1.27546	0.123486	3.4729±1.8988
Goano01G0657	Chr01	- && A5YVF1.1 RecName: Full=Protein SUPPRESSOR OF GENE SILENCING 3; AltName: Full=SlSGS3 && PF03468:XS domain	2.6308±0.4611	-0.266517	0.58892	1.1274±0.3333	-1.49336	2.59e-05	0.8666±0.3241	-1.87072	3.25e-07	0.5586±0.1658	-2.52365	1.35e-11	3.2183±0.6309
Goano01G0660	Chr01	- && Q9SZH2.2 RecName: Full=Peroxidase 43; Short=Atperox P43; Flags: Precursor && PF00141:Peroxidase	5.0992±1.3549	-0.00449039	0.994457	1.5351±0.9517	-1.73246	0.00133335	0.0126±0.0218	-8.53433	1.84e-11	0±0	-9.47876	6.98e-14	5.1781±0.2982
Goano01G0663	Chr01	- && Q28EW0.1 RecName: Full=Transmembrane protein 87A; Flags: Precursor && PF06814:Lung seven transmembrane receptor	21.0404±2.1199	-0.150487	0.576079	9.3591±1.2691	-1.31807	7.28e-14	9.5355±1.1831	-1.28882	3.19e-15	8.0842±1.1183	-1.54318	6.2e-17	23.6881±1.4949
Goano01G0669	Chr01	- && Q5IBC5.1 RecName: Full=Separase; AltName: Full=Protein EXTRA SPINDLE POLES; Short=AtESP; AltName: Full=Protein RADIALLY SWOLLEN 4 && PF03568:Peptidase family C50	0.2612±0.1652	-1.37498	0.0280887	0.1994±0.0775	-1.75712	4.27e-05	0.2497±0.0385	-1.43516	0.000111379	0.178±0.1154	-1.93469	0.000698071	0.6863±0.1034
Goano01G0674	Chr01	- && Q9C9G4.1 RecName: Full=Endonuclease 2; Short=AtENDO2; AltName: Full=Deoxyribonuclease ENDO2; AltName: Full=Single-stranded-nucleate endonuclease ENDO2; Flags: Precursor && PF02265:S1/P1 Nuclease	2.8128±1.3085	-1.951	5.27e-07	3.1993±0.7991	-1.76897	3.17e-07	3.2055±0.4156	-1.76341	1.97e-09	2.6188±0.2933	-2.07362	2.1e-10	11.0511±3.3502
Goano01G0676	Chr01	- && - && PF13456:Reverse transcriptase-like	24.0447±0.4548	-0.835929	5.13e-06	9.8338±2.3889	-2.1234	1.39e-18	13.7102±2.6536	-1.64224	1.45e-17	13.1278±1.6171	-1.7226	6.62e-17	43.5165±7.3462
Goano01G0681	Chr01	- && P42777.1 RecName: Full=G-box-binding factor 4; AltName: Full=bZIP transcription factor 40; Short=AtbZIP40 && PF00170:bZIP transcription factor	28.5447±2.7834	0.365884	0.103942	42.6421±1.9349	0.945745	9.37e-09	47.4527±2.8054	1.10328	4.72e-14	63.2312±6.7589	1.49953	1.08e-16	22.4581±3.0778
Goano01G0683	Chr01	- && Q99JH1.1 RecName: Full=Ribonuclease P protein subunit p25-like protein; Short=RNase P protein subunit-like p25; AltName: Full=Rpp25-like protein && PF01918:Alba	10.3856±2.3593	-0.638804	0.0653013	7.8885±1.1489	-1.0338	0.000554559	7.9946±0.6003	-1.01182	6.22e-05	6.8209±1.2356	-1.25977	3.65e-05	16.399±4.891
Goano01G0696	Chr01	- && Q681N2.2 RecName: Full=U-box domain-containing protein 15; AltName: Full=Plant U-box protein 15 && PF04564:U-box domain|PF00514:Armadillo/beta-catenin-like repeat	4.398±1.281	-0.613158	0.0562353	1.8401±0.3231	-1.86943	1.25e-13	1.581±0.3632	-2.08662	1.56e-16	1.8532±0.348	-1.87718	3.66e-13	6.8331±1.0623
Goano01G0697	Chr01	- && Q9SL48.1 RecName: Full=SEC1 family transport protein SLY1; Short=AtSLY1 && PF00995:Sec1 family	0.6623±0.2226	-1.31021	0.000246051	0.3208±0.1982	-2.35571	1.48e-07	0.2286±0.064	-2.85381	4.16e-16	0.2628±0.0558	-2.66357	1.11e-15	1.6728±0.0757
Goano01G0704	Chr01	- && Q9LMA1.1 RecName: Full=Probable flavin-containing monooxygenase 1 && PF00743:Flavin-binding monooxygenase-like	5.6476±1.8787	-0.953659	0.000975328	4.512±0.7971	-1.27623	2.86e-07	5.5635±1.3324	-0.970679	2.89e-05	8.8647±2.0391	-0.317668	0.292246	11.0916±2.3875
Goano01G0727	Chr01	- && Q39799.1 RecName: Full=Endochitinase 1; Flags: Precursor && PF00182:Chitinase class I|PF00187:Chitin recognition protein	3.5718±1.4966	0.61074	0.352583	1.9652±1.4428	-0.248085	0.787371	2.2509±3.3913	-0.047151	1	0.0915±0.0793	-4.7124	2.12e-08	2.3664±0.8655
Goano01G0729	Chr01	- && Q8LBB7.1 RecName: Full=Cytokinin riboside 5'-monophosphate phosphoribohydrolase LOG5; AltName: Full=Protein LONELY GUY 5 && PF03641:Possible lysine decarboxylase	1.4973±0.2624	-0.780069	0.143513	1.7205±0.6675	-0.580601	0.265693	0.5783±0.2012	-2.14534	8.35e-06	0.3898±0.186	-2.73021	3.15e-07	2.6053±0.547
Goano01G0731	Chr01	- && Q9SVE5.1 RecName: Full=Expansin-like A2; Short=At-EXPL2; Short=AtEXLA2; Short=AtEXPL2; AltName: Full=Ath-ExpBeta-2.2; Flags: Precursor && PF03330:Rare lipoprotein A (RlpA)-like double-psi beta-barrel|PF01357:Pollen allergen	7.1389±0.3817	-0.0143602	0.982568	8.9944±1.9925	0.321193	0.384944	9.1021±2.5001	0.341174	0.32241	17.0179±3.5068	1.22622	2.11e-05	7.2963±1.6914
Goano01G0737	Chr01	- && - && PF03168:Late embryogenesis abundant protein	3.4659±1.2474	-0.584033	0.272321	3.039±0.2467	-0.772902	0.035265	4.6495±1.6381	-0.157156	0.733008	12.373±8.1979	1.23958	0.019362	5.2806±1.5641
Goano01G0738	Chr01	- && Q00624.1 RecName: Full=L-ascorbate oxidase homolog; Flags: Precursor && PF07732:Multicopper oxidase|PF07731:Multicopper oxidase|PF00394:Multicopper oxidase	7.7769±0.8603	-1.12164	1.12e-09	3.1392±1.3915	-2.42797	2.88e-15	1.3938±0.7387	-3.59266	1.76e-38	0.4172±0.4553	-5.36157	0.000235333	17.1692±2.0073
Goano01G0751	Chr01	- && F4JTP5.1 RecName: Full=Serine/threonine-protein kinase STY46; AltName: Full=Serine/threonine/tyrosine-protein kinase 46 && PF07714:Protein tyrosine kinase	27.1329±2.8996	-0.197572	0.420593	20.3811±2.6584	-0.608972	0.000937238	10.9235±0.4125	-1.50545	4.07e-26	11.5418±2.7251	-1.44309	5.59e-10	31.5596±3.8192
Goano01G0752	Chr01	- && F4IME2.2 RecName: Full=Mechanosensitive ion channel protein 8; AltName: Full=Mechanosensitive channel of small conductance-like 8; AltName: Full=MscS-Like protein 8 && PF00924:Mechanosensitive ion channel	1.6062±0.1448	0.33626	0.541545	2.8367±0.8213	1.15528	0.00186003	1.6835±0.2786	0.405927	0.284124	1.1163±0.3107	-0.205004	0.662824	1.2944±0.3202
Goano01G0758	Chr01	- && O49619.1 RecName: Full=Pentatricopeptide repeat-containing protein At4g35130, chloroplastic; Flags: Precursor && PF13041:PPR repeat family|PF14432:DYW family of nucleic acid deaminases	1.455±0.3893	0.629931	0.245856	1.3155±0.3858	0.487276	0.293343	1.5322±0.3326	0.70944	0.0633305	2.9528±0.6924	1.64159	9.7e-07	0.9514±0.1864
Goano01G0759	Chr01	- && - && -	1.5713±0.468	1.60874	0.0499313	2.5273±1.0625	2.29205	0.000316978	1.7668±0.7758	1.78382	0.0102394	2.4469±0.8152	2.23412	0.000161813	0.5211±0.0921
Goano01G0768	Chr01	- && - && PF04782:Protein of unknown function (DUF632)	0.113±0.064	-2.5013	0.00441023	0.015±0.013	-5.364	5.86e-05	0.0215±0.0372	-4.85685	2.81e-05	0±0	-7.27565	6.68e-07	0.6402±0.285
Goano01G0769	Chr01	- && Q5PNS9.1 RecName: Full=Probable protein phosphatase 2C 64; Short=AtPP2C64 && PF00481:Protein phosphatase 2C	43.866±4.9274	-0.432126	0.0361243	31.7705±1.5659	-0.895883	3.55e-07	26.6769±2.4693	-1.14424	1.61e-13	26.3041±2.7381	-1.18377	5.94e-10	59.9695±10.0605
Goano01G0771	Chr01	- && Q6F6Y2.1 RecName: Full=FAD-dependent urate hydroxylase; AltName: Full=Flavoprotein urate hydroxylase && PF01494:FAD binding domain	1.1825±0.3076	-0.347229	0.679484	0.5418±0.3473	-1.46992	0.0228344	0.4652±0.2475	-1.691	0.00421456	1.6772±0.5924	0.142569	0.798531	1.5274±0.1991
Goano01G0777	Chr01	- && Q9ZVX8.1 RecName: Full=Probable aquaporin PIP2-8; AltName: Full=Plasma membrane intrinsic protein 2-8; Short=AtPIP2;8; AltName: Full=Plasma membrane intrinsic protein 3b; Short=PIP3b; Contains: RecName: Full=Probable aquaporin PIP2-8, N-terminally processed && PF00230:Major intrinsic protein	372.9086±42.8486	-0.292131	0.0804081	253.7228±34.0276	-0.846177	9.75e-09	180.7162±37.8007	-1.3325	4.13e-18	75.7238±37.9794	-2.60711	4.76e-14	462.8932±19.685
Goano01G0780	Chr01	- && P13443.1 RecName: Full=Glycerate dehydrogenase; Short=GDH; AltName: Full=NADH-dependent hydroxypyruvate reductase; Short=HPR && PF02826:D-isomer specific 2-hydroxyacid dehydrogenase, NAD binding domain|PF00389:D-isomer specific 2-hydroxyacid dehydrogenase, catalytic domain	143.8035±3.2074	-0.31709	0.0355961	121.7244±52.8841	-0.555368	0.0952797	104.3424±34.192	-0.775611	0.000156969	69.3237±21.2371	-1.38425	1.09e-08	181.6334±15.8874
Goano01G0784	Chr01	- && - && PF13920:Zinc finger, C3HC4 type (RING finger)	1.2542±0.5915	-1.2482	0.0224618	2.2046±0.2058	-0.423819	0.292464	3.4423±0.4548	0.2223	0.574286	4.9706±0.2887	0.735777	0.0125602	2.997±0.3404
Goano01G0788	Chr01	- && Q8GTS2.1 RecName: Full=Basic leucine zipper 23; Short=AtbZIP23; Short=bZIP protein 23 && PF07716:Basic region leucine zipper	2.4091±0.2134	-0.135669	0.824075	0.8628±0.103	-1.61908	1.79e-06	1.8332±0.5713	-0.527181	0.169858	1.5853±0.4333	-0.758361	0.034152	2.6877±0.0889
Goano01G0791	Chr01	- && P35133.1 RecName: Full=Ubiquitin-conjugating enzyme E2 10; AltName: Full=E2 ubiquitin-conjugating enzyme 10; AltName: Full=Ubiquitin carrier protein 10/12; AltName: Full=Ubiquitin-conjugating enzyme E2-17 kDa 10/12; AltName: Full=Ubiquitin-protein ligase 10/12 && PF00179:Ubiquitin-conjugating enzyme	1.4437±0.556	7.59819	3.97e-07	2.0921±0.4828	8.13519	1.98e-09	0.258±0.1544	5.11574	0.0100832	0.9336±0.9074	6.95996	0.000182789	0±0
Goano01G0793	Chr01	- && Q5RHY1.1 RecName: Full=Protein MCM10 homolog && PF09329:Primase zinc finger	0.7524±0.4601	-1.27728	0.118061	0.2541±0.0515	-2.83154	1.38e-05	0.548±0.4127	-1.72024	0.00972375	0.3609±0.2546	-2.35752	0.000802661	1.8389±0.3591
Goano01G0794	Chr01	- && Q5S1W2.2 RecName: Full=Protein BONZAI 2 && PF00168:C2 domain	2.2741±0.6668	0.607318	0.429789	3.1781±1.8293	1.09751	0.0873709	3.0458±0.8068	1.0348	0.0299702	2.7982±0.74	0.899377	0.061869	1.5088±0.2076
Goano01G0798	Chr01	- && - && -	3.2237±1.4235	0.285697	0.813965	3.4663±1.03	0.386253	0.582126	6.4148±0.856	1.2784	0.00634635	2.9417±1.5126	0.132359	0.870875	2.6778±0.6927
Goano01G0800	Chr01	- && - && -	0.8303±0.3692	0.418475	0.824382	2.1297±0.5115	1.78329	0.0104542	0.7437±0.3306	0.271011	0.823574	1.3139±1.0427	1.07922	0.313187	0.6247±0.0959
Goano01G0802	Chr01	- && P81393.1 RecName: Full=Myb-related protein 308 && PF00249:Myb-like DNA-binding domain	25.7454±2.0157	0.311288	0.1542	18.331±3.1181	-0.177024	0.500014	13.0353±0.8477	-0.666126	5.3e-05	8.0523±2.2858	-1.38046	9.5e-08	21.0188±2.3471
Goano01G0807	Chr01	- && Q9ZNT3.1 RecName: Full=Actin-depolymerizing factor 5; Short=ADF-5; Short=AtADF5 && PF00241:Cofilin/tropomyosin-type actin-binding protein	1.046±0.3698	1.30782	0.353582	1.6898±0.7233	1.99624	0.0322573	1.0456±0.6716	1.31016	0.248187	1.3986±0.2087	1.70702	0.0596421	0.4253±0.3879
Goano01G0809	Chr01	- && P55034.1 RecName: Full=26S proteasome non-ATPase regulatory subunit 4 homolog; AltName: Full=26S proteasome regulatory subunit RPN10; Short=AtRPN10; AltName: Full=26S proteasome regulatory subunit S5A homolog; AltName: Full=Multiubiquitin chain-binding protein 1; Short=AtMCB1 && -	4.1708±0.1168	-0.343593	0.400686	1.1684±0.6021	-2.16984	3.61e-07	1.1812±0.3651	-2.15629	6.96e-10	0.4178±0.2832	-3.69158	5.23e-15	5.36±0.3301
Goano01G0811	Chr01	- && F4I9E1.1 RecName: Full=Protein NUCLEAR FUSION DEFECTIVE 4 && -	96.7637±14.3713	-0.0318197	0.932163	27.1446±18.1936	-1.8644	4.28e-06	18.249±2.8474	-2.43455	4.73e-64	6.3515±2.7154	-3.97744	3.57e-42	100.3193±10.1431
Goano01G0812	Chr01	- && A3DH97.1 RecName: Full=Anti-sigma-I factor RsgI6; AltName: Full=Endo-1,4-beta-xylanase && -	5.0413±1.3955	-0.601548	0.121852	1.9256±0.3948	-1.98609	2.3e-10	2.3447±0.3563	-1.70005	6.29e-10	1.4779±0.4724	-2.38861	7.41e-12	7.7595±2.0404
Goano01G0813	Chr01	- && P28493.1 RecName: Full=Pathogenesis-related protein 5; Short=PR-5; Flags: Precursor && -	4.1375±1.2635	-1.20796	0.000157795	0.627±0.293	-3.92908	2.24e-23	0.4324±0.2476	-4.44897	3.9e-33	0.2188±0.3261	-5.47359	0.0003246	9.7067±2.5694
Goano01G0815	Chr01	- && - && -	0.3888±0.4421	-0.449807	0.831746	0.0777±0.0704	-2.75643	0.0243909	0.2374±0.1485	-1.15577	0.265723	0.0162±0.0281	-5.0155	0.00183583	0.5419±0.1564
Goano01G0816	Chr01	- && Q8L883.1 RecName: Full=Auxin transporter-like protein 5; AltName: Full=AUX1-like protein 5; AltName: Full=MtLAX5 && -	8.3852±4.7248	0.539237	0.292356	1.9389±1.1982	-1.56898	0.000779834	5.2806±1.6092	-0.120477	0.737391	0.7956±0.9165	-2.87793	3.31e-05	5.8429±1.2398
Goano01G0820	Chr01	- && Q38896.1 RecName: Full=Cold shock domain-containing protein 4; Short=AtCSP4; AltName: Full=Glycine-rich protein 2b; Short=AtGRP2b && PF00313:'Cold-shock' DNA-binding domain|PF00098:Zinc knuckle	15.0673±4.2709	-0.483016	0.288128	7.3279±3.4763	-1.52321	0.000610439	7.3226±2.4577	-1.51949	5.9e-06	6.1671±1.748	-1.78961	6.26e-07	21.4009±6.118
Goano01G0821	Chr01	- && F4JUF8.1 RecName: Full=Dirigent protein 15; Short=AtDIR15; Flags: Precursor && PF03018:Dirigent-like protein	83.2568±64.3098	-1.03933	0.417464	24.4304±8.2962	-2.80709	6.17e-18	18.1079±5.476	-3.23783	7.83e-38	4.113±2.6654	-5.39804	5.46e-36	173.6236±54.2592
Goano01G0822	Chr01	- && F4JUF8.1 RecName: Full=Dirigent protein 15; Short=AtDIR15; Flags: Precursor && PF03018:Dirigent-like protein	64.6165±44.019	-0.961261	0.359593	27.1723±3.595	-2.21054	6.7e-15	23.1695±3.6677	-2.4386	1.13e-24	17.5251±2.6152	-2.85905	2.94e-22	127.7233±43.252
Goano01G0829	Chr01	- && F4JUF8.1 RecName: Full=Dirigent protein 15; Short=AtDIR15; Flags: Precursor && PF03018:Dirigent-like protein	151.068±94.8251	-0.787975	0.503465	63.0609±45.198	-2.04683	0.00858273	48.385±12.6868	-2.42749	2.34e-08	12.9292±8.9504	-4.35044	2.02e-08	264.5927±101.0947
Goano01G0838	Chr01	- && Q39613.1 RecName: Full=Peptidyl-prolyl cis-trans isomerase; Short=PPIase; AltName: Full=Cyclophilin; AltName: Full=Cyclosporin A-binding protein; AltName: Full=Rotamase && PF00160:Cyclophilin type peptidyl-prolyl cis-trans isomerase/CLD	1639.038±55.9399	0.372961	0.00396965	2333.0103±248.0324	0.883709	2.26e-10	2795.1043±320.6279	1.14767	1.17e-21	2988.8216±799.2263	1.22543	3.47e-08	1283.082±83.8712
Goano01G0839	Chr01	- && Q9T0I5.1 RecName: Full=Proline-rich protein 4; Short=AtPRP4; Flags: Precursor && PF01190:Pollen proteins Ole e I like	1020.8292±347.4192	-0.220724	0.541686	192.5802±55.2355	-2.62689	2.91e-29	135.1987±8.7522	-3.13436	7.29e-139	31.5713±15.8137	-5.25209	7.37e-52	1207.2636±160.8368
Goano01G0840	Chr01	- && P45434.3 RecName: Full=Translocon-associated protein subunit alpha; Short=TRAP-alpha; AltName: Full=Signal sequence receptor subunit alpha; Short=SSR-alpha; Flags: Precursor && PF03896:Translocon-associated protein (TRAP), alpha subunit	2.1886±1.0594	-0.301852	0.709206	0.8019±0.2121	-1.75009	6.25e-05	0.9434±0.2133	-1.51968	0.000508258	0.58±0.4292	-2.24595	0.00010959	2.7441±0.0866
Goano01G0863	Chr01	- && F4HTM3.1 RecName: Full=Mannosyl-oligosaccharide glucosidase GCS1; AltName: Full=Alpha-glucosidase 1; Short=Glucosidase 1; AltName: Full=Protein KNOPF; AltName: Full=Protein MUNCHKIN && -	18.8712±0.6368	0.293539	0.133173	25.5894±2.0143	0.734177	2.4e-06	29.6588±1.5533	0.950264	4.36e-13	33.4311±2.9885	1.1053	6.55e-12	15.6052±1.5039
Goano01G0864	Chr01	- && Q9CAG8.1 RecName: Full=F-box/kelch-repeat protein At1g67480 && -	88.3777±6.8281	0.101262	0.683027	98.6804±40.3554	0.262382	0.486411	52.93±5.4043	-0.633232	3.92e-06	34.6336±9.6288	-1.26478	6.82e-08	83.5039±6.6716
Goano01G0865	Chr01	- && - && -	69.8837±10.635	-0.0716014	0.877152	73.3029±37.1779	-0.000871664	0.998772	43.0675±1.1256	-0.765103	9.61e-05	27.5184±9.4215	-1.43215	3.91e-06	74.4209±8.7863
Goano01G0867	Chr01	- && P51413.2 RecName: Full=60S ribosomal protein L17-2 && -	49.4035±7.1772	-0.728518	0.00013066	43.5418±3.2136	-0.90947	1.02e-07	35.7832±2.8622	-1.18995	6.03e-15	43.7617±4.6557	-0.917049	9.6e-07	83.0207±12.011
Goano01G0870	Chr01	- && Q08480.1 RecName: Full=Adenylate kinase 4; AltName: Full=ATP-AMP transphosphorylase 4; AltName: Full=ATP:AMP phosphotransferase; AltName: Full=Adenylate kinase B; Short=AK B; AltName: Full=Adenylate monophosphate kinase 4 && PF00406:Adenylate kinase|PF05191:Adenylate kinase, active site lid	9.2831±0.1859	-0.493141	0.0409441	5.609±0.2827	-1.21815	1.24e-09	5.0929±0.914	-1.35723	1.19e-09	5.1119±0.5923	-1.36617	3.09e-10	13.2518±0.917
Goano01G0872	Chr01	- && Q84P23.2 RecName: Full=4-coumarate--CoA ligase-like 9; AltName: Full=4-coumarate--CoA ligase isoform 4; Short=At4CL4 && PF00501:AMP-binding enzyme	1.158±0.4372	0.170213	0.905659	1.7561±0.4508	0.776057	0.228159	2.7529±0.1931	1.42704	0.00372094	2.8645±0.5823	1.46478	0.00363399	1.0368±0.409
Goano01G0874	Chr01	- && - && PF03763:Remorin, C-terminal region	2.2693±1.0607	-1.52639	5.3e-05	0.1221±0.075	-5.72265	1.8e-26	0.0931±0.0922	-6.09194	1.13e-26	0±0	-10.0949	1.24e-15	6.6442±1.2554
Goano01G0876	Chr01	- && Q0WVW7.2 RecName: Full=ATP-dependent DNA helicase Q-like 5; AltName: Full=RecQ-like protein 5; Short=AtRecQ5; Short=AtRecQl5 && PF00270:DEAD/DEAH box helicase|PF00271:Helicase conserved C-terminal domain	0.636±0.1521	-1.32473	0.000558344	0.3577±0.0957	-2.1588	5.07e-09	0.5101±0.1167	-1.64628	2.7e-06	0.1526±0.0944	-3.41619	2.11e-12	1.6203±0.1189
Goano01G0886	Chr01	- && P80470.2 RecName: Full=Photosystem II core complex proteins psbY, chloroplastic; AltName: Full=L-arginine-metabolizing enzyme; Short=L-AME; Contains: RecName: Full=Photosystem II protein psbY-1, chloroplastic; AltName: Full=psbY-A1; Contains: RecName: Full=Photosystem II protein psbY-2, chloroplastic; AltName: Full=psbY-A2; Flags: Precursor && -	1874.8076±645.1343	-0.430721	0.164167	2216.2791±831.5059	-0.189096	0.60851	1487.2489±160.9735	-0.762465	1.4e-08	916.9662±335.6024	-1.47889	3.84e-07	2565.4885±284.6221
Goano01G0887	Chr01	- && P80470.2 RecName: Full=Photosystem II core complex proteins psbY, chloroplastic; AltName: Full=L-arginine-metabolizing enzyme; Short=L-AME; Contains: RecName: Full=Photosystem II protein psbY-1, chloroplastic; AltName: Full=psbY-A1; Contains: RecName: Full=Photosystem II protein psbY-2, chloroplastic; AltName: Full=psbY-A2; Flags: Precursor && -	1090.2282±324.1526	-0.479247	0.0823891	1392.4145±568.7661	-0.12568	0.75686	817.7646±163.1888	-0.891249	2.74e-08	497.6001±224.2783	-1.62696	1.38e-07	1542.4181±159.7625
Goano01G0890	Chr01	- && Q9STM6.1 RecName: Full=GDSL esterase/lipase At3g48460; AltName: Full=Extracellular lipase At3g48460; Flags: Precursor && -	1.5015±0.238	-0.929645	0.00141917	1.5027±0.3673	-0.925304	0.00390918	2.1416±0.2	-0.411373	0.112159	1.2677±0.3705	-1.18753	0.000358086	2.9013±0.7461
Goano01G0898	Chr01	- && Q9LU93.1 RecName: Full=Mitotic spindle checkpoint protein MAD2; AltName: Full=Mitotic arrest deficient protein 2 && PF02301:HORMA domain	2.3242±0.378	-1.40211	0.00422358	1.8439±0.8936	-1.73506	0.000904169	3.5306±1.2834	-0.796054	0.0831962	2.633±0.684	-1.2392	0.00441643	6.2508±1.2992
Goano01G0906	Chr01	- && - && -	9.8786±2.2814	-0.327841	0.630231	1.1653±2.0183	-3.40779	0.169284	3.6635±1.6661	-1.7496	0.000301326	2.2676±0.4646	-2.46598	2.22e-07	12.5597±3.1029
Goano01G0908	Chr01	- && - && -	1.3828±0.4781	0.262675	0.795622	2.4319±0.4884	1.07978	0.0150263	0.6102±0.1385	-0.910752	0.127178	1.3015±0.1713	0.161583	0.776228	1.1656±0.3897
Goano01G0915	Chr01	- && Q9C5S1.1 RecName: Full=Protein-tyrosine-phosphatase MKP1; AltName: Full=Mitogen-activated protein kinase phosphatase 1; Short=AtMKP1 && PF00782:Dual specificity phosphatase, catalytic domain	5.6938±0.7166	0.261257	0.345959	11.1308±0.6153	1.22906	1.68e-16	9.8901±0.2681	1.06116	2.77e-13	10.3601±1.1248	1.11103	2.27e-10	4.82±0.3801
Goano01G0919	Chr01	- && Q9FXE5.1 RecName: Full=Alpha-L-fucosidase 3; AltName: Full=Alpha-1,2-fucosidase; Short=AtFXG1; AltName: Full=Alpha-L-fucoside fucohydrolase 3; Flags: Precursor && PF00657:GDSL-like Lipase/Acylhydrolase	2.7717±0.4061	-0.299599	0.616393	1.547±0.9603	-1.13826	0.057169	1.346±0.1944	-1.33552	0.000621123	0.3564±0.3679	-3.2918	9.64e-07	3.465±0.5356
Goano01G0920	Chr01	- && Q9SI09.1 RecName: Full=Probable E3 ubiquitin-protein ligase XERICO && PF13639:Ring finger domain	4.2274±0.5946	0.301541	0.606092	2.3985±1.0909	-0.519438	0.361577	9.6534±2.0865	1.49683	2.97e-07	23.6621±13.7962	2.77223	4.59e-09	3.4864±0.4261
Goano01G0924	Chr01	- && Q9C9V6.1 RecName: Full=BTB/POZ domain-containing protein At1g67900 && PF03000:NPH3 family	9.9253±1.8153	-0.392451	0.154193	10.4932±2.2544	-0.310134	0.270604	6.5272±1.6013	-0.990512	4.97e-06	5.1139±2.1127	-1.36392	0.000122102	13.1948±2.1886
Goano01G0927	Chr01	- && Q9FYK5.1 RecName: Full=Ethylene-responsive transcription factor ESR2; AltName: Full=Protein DORNROESCHEN-LIKE; Short=Protein DRN-LIKE; AltName: Full=Protein ENHANCER OF SHOOT REGENERATION 2; AltName: Full=Protein SUPPRESSOR OF PHYTOCHROMEB 2 && PF00847:AP2 domain	0.1321±0.1243	-0.829046	0.765981	0.0155±0.0268	-3.8268	0.0724335	0.0422±0.0731	-2.45948	0.210186	0±0	-4.8493	0.0250028	0.2403±0.1814
Goano01G0933	Chr01	- && Q9LDE3.1 RecName: Full=F-box/kelch-repeat protein At1g23390 && PF13964:Kelch motif	11.6805±2.8158	-0.095497	0.840646	7.6022±0.9299	-0.713445	0.000436726	2.3204±0.6174	-2.42153	5.84e-24	0.9217±0.3506	-3.78068	5.76e-36	12.6555±0.7603
Goano01G0934	Chr01	- && Q3ED65.2 RecName: Full=2-phytyl-1,4-beta-naphthoquinone methyltransferase, chloroplastic; AltName: Full=Demethylphylloquinone methyltransferase; AltName: Full=Menaquinone biosynthesis methyltransferase ubiE-like protein; Flags: Precursor && PF01209:ubiE/COQ5 methyltransferase family	7.6444±0.7585	-0.817894	0.00672886	4.3455±0.1629	-1.63056	1.3e-08	5.1213±0.0537	-1.39091	1.03e-07	3.1533±0.2782	-2.10894	2.41e-12	13.667±3.5258
Goano01G0935	Chr01	- && Q8LPT9.1 RecName: Full=Alpha-glucan water dikinase, chloroplastic; AltName: Full=Starch-related protein R1; Flags: Precursor && -	135.6062±37.0473	0.952763	6.86e-05	134.8817±27.7068	0.945216	5.38e-05	136.1192±12.2318	0.961778	2.82e-09	231.0837±69.5274	1.70784	1.02e-09	71.0747±14.277
Goano01G0936	Chr01	- && Q8LPT9.1 RecName: Full=Alpha-glucan water dikinase, chloroplastic; AltName: Full=Starch-related protein R1; Flags: Precursor && PF01326:Pyruvate phosphate dikinase, PEP/pyruvate binding domain	200.811±24.8961	0.853139	5.26e-08	191.8913±36.5188	0.788871	9.27e-05	192.0154±6.7639	0.793028	1.22e-10	353.5749±75.9691	1.65615	5.93e-15	112.7087±14.5458
Goano01G0948	Chr01	- && Q9MAM1.2 RecName: Full=CBL-interacting serine/threonine-protein kinase 9; AltName: Full=SNF1-related kinase 3.12; AltName: Full=SOS2-like protein kinase PKS6 && -	6.2677±0.337	-1.11639	0.00063694	2.5774±3.7555	-2.39735	0.248872	11.8486±3.2011	-0.191893	0.60014	8.0987±4.2465	-0.764639	0.0973803	13.7911±2.0751
Goano01G0950	Chr01	- && Q94C27.1 RecName: Full=F-box protein At1g70590 && PF08238:Sel1 repeat	2.7741±0.9697	0.180762	0.834502	3.8806±0.2137	0.663242	0.0747027	8.0041±1.8454	1.71153	3.58e-08	5.5449±1.9514	1.16091	0.00420866	2.4874±0.6016
Goano01G0951	Chr01	- && P04635.1 RecName: Full=Lipase; AltName: Full=Phospholipase A1; AltName: Full=Triacylglycerol lipase; Contains: RecName: Full=Lipase 86 kDa form; Contains: RecName: Full=Lipase 46 kDa form; Flags: Precursor && -	0.0999±0.0884	-2.71064	0.00546342	0.473±0.1674	-0.500707	0.472588	0.2956±0.2445	-1.18373	0.176707	0.1634±0.0697	-2.05058	0.00329313	0.6807±0.0421
Goano01G0960	Chr01	- && P51823.2 RecName: Full=ADP-ribosylation factor 2 && PF00025:ADP-ribosylation factor family	34.6088±3.6476	-0.163382	0.523893	32.1437±0.9911	-0.269439	0.0849906	19.2428±0.6756	-1.00629	1.58e-12	20.6489±3.6439	-0.921661	4.31e-06	39.3351±2.5438
Goano01G0969	Chr01	- && - && PF10358:N-terminal C2 in EEIG1 and EHBP1 proteins	7.6541±1.3018	-0.0520551	0.904748	4.5172±0.8783	-0.81149	0.000336852	4.2891±0.6395	-0.881819	2.13e-06	3.1817±0.6384	-1.33358	3.38e-09	8.0472±0.8321
Goano01G0975	Chr01	- && - && -	0.9108±0.4681	1.37603	0.152254	1.1031±0.6035	1.65095	0.0250743	0.6429±0.2138	0.877109	0.293003	0.8173±0.6464	1.21136	0.199414	0.3564±0.0668
Goano01G0978	Chr01	- && - && PF14111:Domain of unknown function (DUF4283)	1.8366±0.6882	0.997776	0.384813	2.3752±1.0544	1.37392	0.0786212	2.03±0.5306	1.15289	0.13895	2.5437±0.4273	1.4617	0.0247651	0.9313±0.1502
Goano01G0979	Chr01	- && Q6DBG8.1 RecName: Full=Probable arabinosyltransferase ARAD1; AltName: Full=Arabinan alpha-1,5-arabinosyltransferase; AltName: Full=L-Arabinosyltransferase; AltName: Full=Protein ARABINAN DEFICIENT 1 && PF03016:Exostosin family	5.1261±0.2515	-0.317372	0.267368	3.713±0.6942	-0.780668	0.00100945	3.1542±0.4317	-1.01482	3.84e-06	3.2144±0.2409	-1.004	1.5e-06	6.4829±0.3119
Goano01G0990	Chr01	- && P10708.1 RecName: Full=Chlorophyll a-b binding protein 7, chloroplastic; AltName: Full=LHCI type II CAB-7; Flags: Precursor && PF00504:Chlorophyll A-B binding protein	1397.6835±227.958	-0.554686	0.00247447	1265.8369±431.2195	-0.696689	0.0155154	688.9295±147.7895	-1.57217	1.49e-22	633.5897±139.6879	-1.71101	9.37e-17	2082.9598±249.2239
Goano01G0993	Chr01	- && Q9C7F9.1 RecName: Full=Probable methyltransferase At1g27930 && PF04669:Polysaccharide biosynthesis	0.0599±0.1037	-2.23384	1	0±0	-4.50399	0.0447137	0±0	-4.58285	0.0391127	0±0	-4.5644	0.0356382	0.2875±0.0923
Goano01G0995	Chr01	- && P59326.1 RecName: Full=YTH domain-containing family protein 1; AltName: Full=Dermatomyositis associated with cancer putative autoantigen 1 homolog; Short=DACA-1 homolog && PF04146:YT521-B-like domain	12.1879±0.2627	0.975447	2.86e-06	15.6641±1.5567	1.33895	2.71e-10	23.6704±0.2632	1.93771	2.22e-31	26.1656±3.4934	2.06501	2.49e-21	6.2755±1.2602
Goano01G1008	Chr01	- && - && -	0.4707±0.4578	-0.187064	0.95418	0.9209±0.2724	0.770025	0.612187	2.0475±0.7008	1.92161	0.0413353	2.9681±1.2973	2.44174	0.0147718	0.5416±0.6367
Goano01G1017	Chr01	- && Q9FYA2.1 RecName: Full=Probable WRKY transcription factor 75; AltName: Full=WRKY DNA-binding protein 75 && PF03106:WRKY DNA -binding domain	0.9914±0.036	-0.187062	0.887696	1.0475±0.4079	-0.103509	0.905644	0.9799±0.2227	-0.200627	0.797116	2.6845±0.402	1.23754	0.00672576	1.1444±0.1217
Goano01G1023	Chr01	- && Q9ZU35.1 RecName: Full=ABC transporter G family member 7; Short=ABC transporter ABCG.7; Short=AtABCG7; AltName: Full=White-brown complex homolog protein 7; Short=AtWBC7 && -	58.1267±5.0572	0.272114	0.101623	71.2628±11.9852	0.567537	0.00119277	90.6382±4.472	0.917277	5.35e-19	103.8457±3.5533	1.0957	5.79e-23	48.805±1.5178
Goano01G1029	Chr01	- && Q9SZP1.1 RecName: Full=Transcription repressor MYB4; AltName: Full=Myb-related protein 4; Short=AtMYB4 && -	16.6327±4.0562	1.17944	2.2e-05	21.7469±12.6888	1.56593	0.000291303	23.2652±4.834	1.66704	2.23e-13	8.8029±2.0516	0.247938	0.47224	7.4615±1.398
Goano01G1031	Chr01	- && Q9C9A6.1 RecName: Full=U-box domain-containing protein 10; AltName: Full=Plant U-box protein 10 && -	5.2413±0.4338	-0.38184	0.149619	2.2095±0.3488	-1.62604	4.31e-13	1.318±0.2891	-2.36598	2.26e-22	1.5606±0.4533	-2.14503	2.76e-14	6.9185±0.4917
Goano01G1046	Chr01	- && Q9S7Z8.1 RecName: Full=Auxin efflux carrier component 3; Short=AtPIN3 && PF03547:Membrane transport protein	63.6008±9.3	-0.289055	0.140233	39.0587±5.0949	-0.990815	5.45e-11	21.4915±2.6231	-1.84944	1.23e-48	13.6235±3.7539	-2.52662	1.08e-28	78.7849±4.1134
Goano01G1051	Chr01	- && Q84M93.1 RecName: Full=Mitogen-activated protein kinase 17; Short=AtMPK17; Short=MAP kinase 17 && PF00069:Protein kinase domain	38.5724±0.6467	-0.0858256	0.754541	32.8292±8.3683	-0.316998	0.236279	12.5671±1.2624	-1.70022	1.1e-32	15.4727±5.2998	-1.41604	4.08e-07	41.5242±5.6019
Goano01G1052	Chr01	- && Q9SXS2.2 RecName: Full=Probable sulfate transporter 3.3; AltName: Full=AST91 && PF00916:Sulfate permease family|PF01740:STAS domain	13.6836±3.8272	-0.133175	0.771386	21.529±7.476	0.521996	0.0883294	9.7009±1.1982	-0.626058	0.00036207	6.6301±1.2399	-1.1914	5.67e-08	15.223±1.7817
Goano01G1071	Chr01	- && - && -	8.1885±0.7205	-0.594913	0.0018682	4.0164±0.3722	-1.62045	7.18e-21	4.4647±0.5973	-1.4653	2.03e-16	6.6178±2.19	-0.912541	0.00148266	12.5302±0.2685
Goano01G1077	Chr01	- && - && -	14.4765±1.601	0.471683	0.0487072	18.3692±2.6336	0.816836	0.000250482	20.6413±1.3296	0.987872	8.22e-09	22.6904±1.2297	1.10717	1.95e-08	10.5911±1.9498
Goano01G1078	Chr01	- && Q9ZVE7.1 RecName: Full=Probable NAD(P)H dehydrogenase subunit CRR3, chloroplastic; Short=Probable NDH subunit CRR3; AltName: Full=Protein CHLORORESPIRATORY REDUCTION 3; Flags: Precursor && -	28.6518±7.1374	0.231609	0.63307	19.0666±6.0852	-0.355133	0.389169	10.9054±0.9977	-1.15722	1.19e-05	15.8299±2.0307	-0.63879	0.0302853	24.7659±5.9285
Goano01G1088	Chr01	- && P17407.1 RecName: Full=21 kDa protein; AltName: Full=1.2 protein; Flags: Precursor && PF04043:Plant invertase/pectin methylesterase inhibitor	14.973±1.4056	-0.498864	0.0319659	5.2397±2.5108	-2.00919	2.84e-08	3.2704±0.6443	-2.69232	8.43e-32	1.4888±0.9547	-3.85048	1.24e-18	21.4448±2.1013
Goano01G1089	Chr01	- && Q9CAC1.1 RecName: Full=Endoglucanase 8; AltName: Full=Cellulase 1; Short=AtCEL1; AltName: Full=Endo-1,4-beta glucanase 8; Flags: Precursor && PF00759:Glycosyl hydrolase family 9	10.8165±2.0049	-1.73254	5.57e-10	0.867±0.0896	-5.37526	1.26e-50	0.7847±0.165	-5.51081	4.64e-65	0.1758±0.1173	-7.7062	5.29e-45	36.5036±13.8006
Goano01G1090	Chr01	- && Q9LQU4.1 RecName: Full=Protein PLANT CADMIUM RESISTANCE 2; Short=AtPCR2 && PF04749:PLAC8 family	66.652±35.6466	0.233263	0.841215	160.2299±23.3886	1.49751	1.56e-07	64.4234±22.5941	0.187376	0.755074	170.1968±87.0661	1.57172	0.000125197	57.5688±19.6007
Goano01G1094	Chr01	- && Q9LQU4.1 RecName: Full=Protein PLANT CADMIUM RESISTANCE 2; Short=AtPCR2 && PF04749:PLAC8 family	0.6505±0.507	1.48367	0.443097	0.631±0.203	1.43911	0.324872	0.8085±0.3482	1.79816	0.139861	1.8471±0.9285	2.96943	0.00507591	0.2322±0.304
Goano01G1100	Chr01	- && Q9ZU91.2 RecName: Full=Glucan endo-1,3-beta-glucosidase 3; AltName: Full=(1->3)-beta-glucan endohydrolase 3; Short=(1->3)-beta-glucanase 3; AltName: Full=Beta-1,3-endoglucanase 3; Short=Beta-1,3-glucanase 3; Flags: Precursor && PF00332:Glycosyl hydrolases family 17|PF07983:X8 domain	8.6952±1.9832	-0.0297124	0.958033	5.6547±0.5613	-0.648277	0.0041554	4.9914±0.335	-0.826247	6.89e-05	4.0657±0.3075	-1.13854	2.96e-07	9.002±1.312
Goano01G1102	Chr01	- && Q9LVI4.1 RecName: Full=Protein TIFY 6B; AltName: Full=Jasmonate ZIM domain-containing protein 3; AltName: Full=Protein JASMONATE INSENSITIVE 3 && PF09425:Divergent CCT motif|PF06200:tify domain	91.7579±57.1599	-0.403316	0.755458	86.0107±130.6258	-0.495521	0.873596	83.1878±15.9168	-0.541497	0.0120774	42.4132±12.3324	-1.53196	1.3e-07	123.1489±33.5472
Goano01G1107	Chr01	- && - && -	3.8933±1.0659	-0.117792	0.932582	3.3162±1.6424	-0.347672	0.687407	7.2745±1.7535	0.786559	0.165105	11.1382±5.451	1.38815	0.0163068	4.2983±1.5375
Goano01G1108	Chr01	- && Q9ZU93.2 RecName: Full=Plant UBX domain-containing protein 2; Short=PUX2; AltName: Full=AtPUB3; AltName: Full=CDC48-interacting UBX-domain protein 2 && PF09409:PUB domain	4.795±0.5468	-0.611975	0.0466963	3.5873±1.4068	-1.0285	0.00398342	3.0399±0.7092	-1.26708	5.75e-06	4.6019±0.5963	-0.682514	0.00945858	7.4335±1.0705
Goano01G1109	Chr01	- && Q9ZU94.2 RecName: Full=Cysteine-rich repeat secretory protein 12; AltName: Full=Plasmodesmata-located protein 6; Short=PDLP6; Flags: Precursor && PF01657:Salt stress response/antifungal	12.4471±3.3868	-0.21363	0.679956	5.814±0.2881	-1.31028	8.54e-06	6.3193±0.9665	-1.18484	6.8e-06	2.322±1.0706	-2.65285	8.16e-11	14.6197±4.8981
Goano01G1113	Chr01	- && Q9CAB7.1 RecName: Full=Probable peroxygenase 4; Short=AtPXG4; AltName: Full=Caleosin-4 && PF05042:Caleosin related protein	4.6391±1.1045	-1.71495	5.48e-11	0.885±0.212	-4.10641	8.34e-38	1.0654±0.8854	-3.83058	4.73e-22	0.5296±0.48	-4.86465	3.32e-05	15.4194±1.5273
Goano01G1122	Chr01	- && Q8H129.1 RecName: Full=Purple acid phosphatase 3; Flags: Precursor && PF00149:Calcineurin-like phosphoesterase	24.7988±10.3201	-0.601421	0.0869451	36.7974±19.3007	-0.0307122	0.955112	8.048±1.515	-2.22127	1.7e-29	18.238±7.3937	-1.0572	0.00249281	38.1497±7.7164
Goano01G1132	Chr01	- && Q9ZPS9.1 RecName: Full=Serine/threonine-protein kinase BRI1-like 2; AltName: Full=BRASSINOSTEROID INSENSITIVE 1-like protein 2; AltName: Full=Protein VASCULAR HIGHWAY 1; Flags: Precursor && PF08263:Leucine rich repeat N-terminal domain|PF07714:Protein tyrosine kinase|PF13855:Leucine rich repeat	5.4999±1.2996	0.300432	0.387237	3.0134±0.4305	-0.566197	0.0145529	3.2948±0.9154	-0.432115	0.10467	1.2218±1.1319	-1.8872	0.00203353	4.5246±0.5418
Goano01G1138	Chr01	- && Q9SQ64.1 RecName: Full=Non-functional NADPH-dependent codeinone reductase 2 && PF00248:Aldo/keto reductase family	23.5038±4.1953	0.730085	0.00190104	22.7991±9.5863	0.688048	0.0627289	8.5847±0.7256	-0.718001	0.000389305	6.6601±2.5414	-1.10479	0.00147721	14.3548±2.4074
Goano01G1141	Chr01	- && Q67UC7.2 RecName: Full=Probable potassium transporter 17; AltName: Full=OsHAK17 && PF02705:K+ potassium transporter	2.7082±0.2221	0.206542	0.638811	3.7916±0.2813	0.692471	0.00210938	4.7772±1.0347	1.02863	2.3e-05	5.8931±0.2657	1.31281	1.72e-11	2.3807±0.1026
Goano01G1144	Chr01	- && - && -	4.6473±0.5472	-0.12051	0.820307	2.5571±0.3727	-0.982428	0.000541154	2.2468±0.9357	-1.16135	0.000838119	1.003±1.1482	-2.3531	0.00228692	5.1197±0.5194
Goano01G1145	Chr01	- && A0ZZ74.1 RecName: Full=50S ribosomal protein L22, chloroplastic && PF14368:Probable lipid transfer|PF00237:Ribosomal protein L22p/L17e	29.7316±6.5246	0.656156	0.139962	16.515±9.7787	-0.189023	0.786927	214.2936±38.8572	3.51093	1.2e-14	308.3428±62.7842	4.01802	1.6e-31	19.1016±9.4356
Goano01G1146	Chr01	- && - && PF14368:Probable lipid transfer	0.3998±0.2787	-0.146111	0.959675	0±0	-4.57925	0.0368999	6.8936±2.3886	3.94687	1.78e-11	12.5471±3.0699	4.79107	1.09e-19	0.4518±0.1258
Goano01G1157	Chr01	- && Q700D9.2 RecName: Full=Putative Myb family transcription factor At1g14600 && PF00249:Myb-like DNA-binding domain	3.9691±0.614	-0.109871	0.858911	7.1353±1.6678	0.739829	0.0223594	9.3239±1.2336	1.12772	2.94e-06	9.5029±2.3102	1.13673	0.000290979	4.3294±1.0804
Goano01G1160	Chr01	- && Q94JZ8.1 RecName: Full=Plant UBX domain-containing protein 7; Short=PUX7 && -	2.0486±1.0218	-0.22865	0.782662	1.5731±0.6491	-0.610949	0.190904	1.8626±0.482	-0.361814	0.375326	0.6561±0.46	-1.89533	0.000585769	2.4402±0.2083
Goano01G1166	Chr01	- && - && -	3.2086±1.4215	2.16267	0.00466489	5.4424±2.1533	2.92712	6.5e-06	0.5841±0.4951	-0.285813	0.825436	2.9809±0.7181	2.0431	0.00262874	0.7165±0.545
Goano01G1167	Chr01	- && Q00416.2 RecName: Full=Helicase SEN1; AltName: Full=tRNA-splicing endonuclease positive effector && PF13087:AAA domain|PF13086:AAA domain	1.1783±0.2047	0.426756	0.515604	1.101±0.4585	0.330928	0.605757	2.1318±0.0624	1.28824	0.000167337	1.31±0.6117	0.564771	0.344914	0.8877±0.3241
Goano01G1181	Chr01	- && Q9FUT0.1 RecName: Full=Glutathione S-transferase U9; Short=AtGSTU9; AltName: Full=GST class-tau member 9; AltName: Full=Glutathione S-transferase 14 && PF13417:Glutathione S-transferase, N-terminal domain	0±0	-4.66566	1	0.164±0.2283	-0.780827	0.70473	0±0	-4.57134	0.0405128	0.0455±0.0788	-2.66735	0.184799	0.2833±0.0995
Goano01G1182	Chr01	- && Q9C9W9.1 RecName: Full=Adagio protein 3; AltName: Full=F-box only protein 2a; Short=FBX2a; AltName: Full=Flavin-binding kelch repeat F-box protein 1 && PF13418:Galactose oxidase, central domain|PF13415:Galactose oxidase, central domain|PF13426:PAS domain|PF07646:Kelch motif	21.0928±1.6041	1.00732	1.91e-10	22.5723±2.8659	1.10627	1.18e-10	23.6068±2.4179	1.17438	1.04e-15	33.726±3.8516	1.67134	2.43e-23	10.6399±0.8973
Goano01G1184	Chr01	- && Q8LF21.2 RecName: Full=Dynamin-related protein 1C; AltName: Full=Dynamin-like protein 5; AltName: Full=Dynamin-like protein C; AltName: Full=Dynamin-like protein DLP1 && PF01031:Dynamin central region|PF00350:Dynamin family|PF02212:Dynamin GTPase effector domain	19.591±4.7902	-0.545975	0.0139698	11.1581±1.4269	-1.35662	1.84e-18	10.3323±1.2053	-1.46391	4.87e-26	9.173±0.9965	-1.65496	7.03e-27	28.9998±1.1357
Goano01G1185	Chr01	- && Q9C9X0.1 RecName: Full=Microtubule-associated protein 70-1; Short=AtMAP70-1; AltName: Full=70 kDa microtubule-associated protein 1 && PF07058:Microtubule-associated protein 70	16.6077±1.476	-0.0656224	0.833275	9.2135±0.1236	-0.91416	1.11e-10	8.3357±0.5107	-1.05544	5.53e-14	5.9329±0.605	-1.56499	2.51e-21	17.6284±1.4847
Goano01G1189	Chr01	- && - && -	4.1242±1.1101	0.158136	0.882667	2.7791±0.7583	-0.401429	0.527399	3.0786±0.5141	-0.252338	0.684212	1.3123±0.0368	-1.50201	0.00822088	3.7304±0.2685
Goano01G1197	Chr01	- && - && -	0.0348±0.0602	0.105636	1	0.2071±0.1326	2.6746	0.246521	0.3463±0.1161	3.41052	0.0570198	0.4802±0.2518	3.8555	0.0205512	0.0318±0.0551
Goano01G1201	Chr01	- && Q9LQU5.1 RecName: Full=Nudix hydrolase 18, mitochondrial; Short=AtNUDT18; Flags: Precursor && PF00293:NUDIX domain	0.5511±0.3301	-2.15276	0.016271	1.0435±0.8044	-1.23008	0.19575	0.6581±0.1272	-1.90296	0.00820975	0.6211±0.7613	-1.98644	0.0553334	2.4919±1.269
Goano01G1209	Chr01	- && O49841.1 RecName: Full=Ras-related protein RABC2a; Short=AtRABC2a; AltName: Full=Ras-related protein Rab18B; Short=AtRab18B && PF00071:Ras family	0.5748±0.3444	-1.50224	0.052698	0.0836±0.1057	-4.2872	5.18e-06	0.1568±0.1455	-3.37098	1.62e-05	0.1363±0.1952	-3.6381	0.000148626	1.6667±0.4292
Goano01G1213	Chr01	- && Q6G9Q4.1 RecName: Full=Glutamine synthetase; Short=GS; AltName: Full=Glutamate--ammonia ligase >P0A039.1 RecName: Full=Glutamine synthetase; Short=GS; AltName: Full=Glutamate--ammonia ligase >P0A040.1 RecName: Full=Glutamine synthetase; Short=GS; AltName: Full=Glutamate--ammonia ligase >Q5HGC3.1 RecName: Full=Glutamine synthetase; Short=GS; AltName: Full=Glutamate--ammonia ligase && PF00120:…	0.2511±0.2306	-0.459457	0.911686	3.7996±5.4699	3.446	0.0224617	0.0693±0.0601	-2.30699	0.35289	0.2154±0.218	-0.700853	0.766479	0.351±0.3753
Goano01G1214	Chr01	- && - && PF00120:Glutamine synthetase, catalytic domain	3.9233±3.8506	0.23937	0.886732	11.9238±5.7505	1.85259	0.000889605	4.8705±1.0881	0.562347	0.378054	1.3898±1.2249	-1.25359	0.212458	3.3518±1.2036
Goano01G1216	Chr01	- && - && PF13456:Reverse transcriptase-like	11.9592±0.6175	-0.673969	0.0429022	5.6006±0.5968	-1.76564	6.41e-09	3.3098±1.8516	-2.51714	2.41e-10	1.2172±1.0901	-4.00024	3.13e-13	19.34±4.2046
Goano01G1217	Chr01	- && - && PF13966:zinc-binding in reverse transcriptase	12.7106±3.6789	-0.777078	0.0233603	6.068±1.4595	-1.84062	8.42e-10	2.0664±0.1064	-3.39612	3.34e-26	0.992±1.1346	-4.49092	1.66e-13	22.1103±3.6313
Goano01G1224	Chr01	- && - && PF01925:Sulfite exporter TauE/SafE	147.9098±9.9688	0.332402	0.0281571	125.6605±19.4069	0.0990345	0.660423	32.4635±4.3268	-1.85069	2.04e-44	32.3828±10.2437	-1.87112	3.55e-13	119.0706±8.9486
Goano01G1231	Chr01	- && - && PF05910:Plant protein of unknown function (DUF868)	1.0481±0.2137	0.199062	0.890289	0.1538±0.0279	-2.57103	0.00903166	0.2208±0.0642	-2.05453	0.0260715	0.0765±0.0663	-3.61842	0.00208608	0.9331±0.4632
Goano01G1232	Chr01	- && Q9LZS0.1 RecName: Full=Trihelix transcription factor PTL; AltName: Full=Trihelix DNA-binding protein PETAL LOSS && PF13837:Myb/SANT-like DNA-binding domain	2.3431±0.4686	0.478387	0.48002	1.7294±0.3761	0.0410784	0.955061	1.2479±0.4151	-0.42656	0.444505	0.575±0.3222	-1.56625	0.0138928	1.7001±0.9731
Goano01G1238	Chr01	- && - && -	4.1093±0.5582	-0.0569832	0.925421	5.1884±1.6235	0.279764	0.499013	9.5882±1.9526	1.16767	6.96e-07	9.7618±0.6611	1.17553	1.53e-07	4.3364±0.7819
Goano01G1243	Chr01	- && Q9LFA4.1 RecName: Full=IQ domain-containing protein IQM3; AltName: Full=IQ motif-containing protein 3 && -	53.3727±6.7955	0.288736	0.253584	110.869±26.1038	1.34472	1.78e-08	143.8217±13.9701	1.72416	1.68e-29	106.6416±38.6724	1.27296	2.41e-05	44.2704±8.5945
Goano01G1248	Chr01	- && - && PF12697:Alpha/beta hydrolase family	24.6926±2.3393	-0.108067	0.693382	17.457±1.5685	-0.607107	0.000100656	12.7905±1.0617	-1.05274	2.25e-13	12.901±0.53	-1.05849	6.09e-13	26.991±1.7737
Goano01G1251	Chr01	- && Q9LFU9.1 RecName: Full=Glucosamine 6-phosphate N-acetyltransferase; AltName: Full=Glucose-6-phosphate acetyltransferase 1; Short=AtGNA1; AltName: Full=Phosphoglucosamine acetylase; AltName: Full=Phosphoglucosamine transacetylase; AltName: Full=Protein LIGNESCENS && PF00583:Acetyltransferase (GNAT) family	3.3511±1.2208	0.192132	0.8135	2.0314±0.5173	-0.528355	0.246395	1.3948±0.49	-1.06494	0.0224484	2.7077±1.4008	-0.134965	0.819964	2.9746±0.3587
Goano01G1263	Chr01	- && Q3EAL1.1 RecName: Full=Transcription repressor OFP6; AltName: Full=Ovate family protein 6; Short=AtOFP6 && -	1.3501±0.5126	-1.27535	0.0818268	0.4754±0.335	-2.77604	0.000234097	0.4223±0.0609	-2.94889	1.46e-05	0±0	-7.59644	4.88e-08	3.3087±1.1196
Goano01G1270	Chr01	- && Q7EXZ2.1 RecName: Full=Squamosa promoter-binding-like protein 14 && PF03110:SBP domain	3.5845±0.6829	-1.3137	8.71e-06	1.1681±0.3639	-2.9306	9.56e-18	0.4977±0.0318	-4.15843	8.75e-33	0.1284±0.1641	-6.16517	1.62e-24	9.0522±2.2149
Goano01G1271	Chr01	- && Q8GZC3.1 RecName: Full=Delta(12)-fatty-acid desaturase FAD2 && PF11960:Domain of unknown function (DUF3474)|PF00487:Fatty acid desaturase	15.4586±2.6566	-0.821726	0.00301277	10.761±0.832	-1.34336	4.13e-07	8.6039±0.8429	-1.66357	4.69e-13	5.2036±0.7278	-2.40719	1.33e-17	27.7344±8.8014
Goano01G1273	Chr01	- && - && PF08879:WRC	0.5777±0.2876	5.83301	0.00250344	0.6636±0.49	6.03871	0.000923776	0.0371±0.0322	1.87596	1	0.2361±0.2056	4.53677	0.115261	0±0
Goano01G1282	Chr01	- && P46665.3 RecName: Full=Homeobox-leucine zipper protein HAT14; AltName: Full=Homeodomain-leucine zipper protein HAT14; Short=HD-ZIP protein 14 && PF04618:HD-ZIP protein N terminus|PF02183:Homeobox associated leucine zipper|PF00046:Homeobox domain	0.8087±0.9779	0.676913	0.75178	0.1266±0.0759	-2.00154	0.177071	0.2063±0.0617	-1.28507	0.314266	0.0159±0.0276	-4.96369	0.0096088	0.5103±0.5957
Goano01G1285	Chr01	- && Q9M2P4.1 RecName: Full=E3 ubiquitin-protein ligase SINAT2; AltName: Full=Seven in absentia homolog 2 && PF03145:Seven in absentia protein family	2.3448±0.553	0.149307	0.882421	1.3487±0.0903	-0.649685	0.274462	1.4959±0.567	-0.500504	0.39844	0.6214±0.2602	-1.78685	0.00408347	2.1555±1.0414
Goano01G1293	Chr01	- && Q84WI0.1 RecName: Full=Zinc finger protein GIS; AltName: Full=Protein GLABROUS INFLORESCENCE STEMS && -	12.1379±2.3732	-0.0163204	0.976051	5.6639±1.4004	-1.11451	2.97e-05	2.5829±0.7294	-2.24408	1.18e-17	1.2059±0.1195	-3.35744	6.42e-34	12.4376±0.6876
Goano01G1298	Chr01	- && - && -	1.1114±0.6561	-1.21011	0.247947	0.0876±0.1518	-4.82847	0.000405608	0.2962±0.3996	-3.10529	0.00251573	0.0466±0.0808	-5.77182	7.78e-05	2.6304±0.3376
Goano01G1301	Chr01	- && P46302.1 RecName: Full=40S ribosomal protein S28 && -	44.8742±11.9888	-0.747253	0.00330036	42.112±5.7019	-0.838181	7.37e-05	35.7654±7.252	-1.07044	6.86e-08	40.3788±2.7785	-0.913654	4.46e-06	76.4167±13.413
Goano01G1310	Chr01	- && Q93YS4.1 RecName: Full=ABC transporter G family member 22; Short=ABC transporter ABCG.22; Short=AtABCG22; AltName: Full=White-brown complex homolog protein 23; Short=AtWBC23 && -	27.7144±7.1167	-0.183105	0.670164	19.5174±3.8882	-0.688223	0.00984974	20.1187±2.4035	-0.642385	0.00140608	7.1274±0.9991	-2.15736	2.67e-19	31.9325±7.6999
Goano01G1313	Chr01	- && - && -	0.0577±0.0999	2.48304	1	0.4439±0.4868	5.43787	0.0125682	0.2725±0.133	4.73816	0.0274562	0.2477±0.1805	4.57839	0.0511017	0±0
Goano01G1318	Chr01	- && Q9SF23.1 RecName: Full=Dihydroneopterin aldolase 1; Short=DHNA1; AltName: Full=7,8-dihydroneopterin aldolase; AltName: Full=AtFolB1 && -	15.8503±3.2531	0.462642	0.341967	23.5903±1.35	1.03529	9.08e-05	18.9866±2.2356	0.724853	0.0179873	33.6746±6.5818	1.5332	4.78e-08	11.6856±0.9676
Goano01G1325	Chr01	- && - && -	14.6652±1.8837	-1.11591	9.43e-05	4.9892±1.9591	-2.66421	1.39e-14	3.1205±2.0909	-3.34409	2.03e-15	4.4068±1.2925	-2.85746	1.02e-17	32.188±3.9705
Goano01G1326	Chr01	- && - && -	7.8568±2.236	1.09492	0.00369941	4.1786±1.6106	0.183566	0.751776	4.0985±1.5671	0.15469	0.75172	4.4601±1.8416	0.264368	0.593889	3.7447±0.7052
Goano01G1327	Chr01	- && - && -	32.8763±4.7422	0.180552	0.756893	8.8237±1.9551	-1.71287	7.72e-06	16.6663±1.9214	-0.79508	0.0172454	20.55±2.1347	-0.510196	0.161119	29.3493±8.6377
Goano01G1328	Chr01	- && - && -	9.2797±0.5122	0.0313916	0.976801	3.5626±1.4805	-1.34415	0.0270619	7.7171±3.9262	-0.232488	0.727161	8.8815±4.5642	-0.0389147	0.958891	9.1787±1.6926
Goano01G1336	Chr01	- && - && PF13966:zinc-binding in reverse transcriptase|PF13456:Reverse transcriptase-like	2.2187±0.6143	0.992356	0.0922624	5.7967±1.4624	2.37833	1.23e-10	7.0834±0.2821	2.6732	2.52e-18	9.4788±1.8156	3.07582	6.54e-21	1.1357±0.2953
Goano01G1339	Chr01	- && Q9LXV5.1 RecName: Full=Nuclear transcription factor Y subunit A-1; Short=AtNF-YA-1; AltName: Full=Protein EMBRYO DEFECTIVE 2220; AltName: Full=Transcriptional activator HAP2A && PF02045:CCAAT-binding transcription factor (CBF-B/NF-YA) subunit B	5.292±0.2368	1.74406	1.03e-07	7.0741±0.7942	2.16328	3.5e-13	13.1841±0.5742	3.06321	5.13e-37	10.8345±1.2533	2.76241	7.08e-23	1.5945±0.4278
Goano01G1343	Chr01	- && Q94A08.2 RecName: Full=Probable galactinol--sucrose galactosyltransferase 2; AltName: Full=Protein SEED IMBIBITION 2; AltName: Full=Raffinose synthase 2 && PF05691:Raffinose synthase or seed imbibition protein Sip1	50.6852±5.6732	1.02752	3.02e-09	93.2309±13.5483	1.9081	5.64e-23	144.102±21.8134	2.54013	1.61e-57	221.9519±58.6205	3.1456	1.17e-37	25.1981±4.5344
Goano01G1356	Chr01	- && - && -	1.3402±0.6686	-0.266276	0.856755	0.1218±0.1372	-3.7319	0.00101281	1.5826±0.5625	-0.0143521	0.987723	0.9716±0.5826	-0.743657	0.381673	1.6291±0.4564
Goano01G1358	Chr01	- && Q9FYE5.1 RecName: Full=Probable sugar phosphate/phosphate translocator At5g04160 && PF03151:Triose-phosphate Transporter family	3.8017±0.3837	0.0467242	0.947569	2.1761±0.2344	-0.757259	0.0269333	1.7537±0.4276	-1.07011	0.00333892	1.9747±0.4295	-0.911012	0.0117207	3.7413±0.6077
Goano01G1362	Chr01	- && - && -	3.1696±0.5123	-0.145339	0.797581	2.0063±0.9733	-0.805819	0.0896206	2.3998±0.1925	-0.543568	0.065154	1.6897±0.5214	-1.07153	0.00400293	3.5627±0.9308
Goano01G1363	Chr01	- && Q9XEL8.1 RecName: Full=3-hydroxy-3-methylglutaryl-coenzyme A reductase 2; Short=HMG-CoA reductase 2 && PF00368:Hydroxymethylglutaryl-coenzyme A reductase	8.0073±1.0191	0.978588	0.00309297	12.7847±3.0973	1.65556	3.4e-08	6.5861±1.5794	0.699319	0.0377924	6.8403±1.6771	0.739942	0.034403	4.128±0.624
Goano01G1364	Chr01	- && P29057.1 RecName: Full=3-hydroxy-3-methylglutaryl-coenzyme A reductase 1; Short=HMG-CoA reductase 1 && -	7.6981±1.2534	1.50394	0.000209993	8.107±2.3605	1.57996	6.75e-05	4.1815±2.2005	0.630683	0.261913	4.8428±1.4255	0.823983	0.0761462	2.7503±0.4901
Goano01G1365	Chr01	- && F8WKW8.1 RecName: Full=Beta-D-glucosyl crocetin beta-1,6-glucosyltransferase; AltName: Full=UDP-glucose glucosyltransferase 9; Short=GjUGT9; AltName: Full=UDP-glycosyltransferase 94E5 && PF00201:UDP-glucoronosyl and UDP-glucosyl transferase	4.6445±1.0456	-0.836734	0.00493413	3.5543±0.0387	-1.22354	3.52e-07	4.4851±0.1489	-0.885626	0.000105313	1.9551±1.0072	-2.10593	5.65e-08	8.4332±1.5134
Goano01G1369	Chr01	- && Q94BT9.2 RecName: Full=Copper transport protein ATX1; AltName: Full=Copper chaperone ATX1 && -	3.4768±1.3609	-0.834566	0.438634	2.4349±0.5319	-1.34183	0.0771589	1.0624±0.4538	-2.54294	0.00311204	0.5984±0.3213	-3.39678	0.00039339	6.2875±2.4685
Goano01G1371	Chr01	- && Q8LK56.2 RecName: Full=Transcriptional activator DEMETER; AltName: Full=DNA glycosylase-related protein DME && PF15629:Permuted single zf-CXXC unit|PF15628:RRM in Demeter	5.5397±0.7623	-0.281775	0.26361	3.9611±0.7719	-0.763407	0.000272037	3.4948±0.1337	-0.941219	8.35e-10	2.5476±0.5112	-1.41588	1.52e-11	6.828±0.3976
Goano01G1372	Chr01	- && Q8LK56.2 RecName: Full=Transcriptional activator DEMETER; AltName: Full=DNA glycosylase-related protein DME && -	4.2748±1.639	-0.23763	0.731468	2.8577±0.9106	-0.812096	0.0450521	2.6503±0.2423	-0.919226	0.00620922	1.4245±0.4253	-1.82817	3.12e-06	5.1046±1.0651
Goano01G1379	Chr01	- && - && -	1.1159±0.3317	-1.14915	0.301052	1.2305±0.3721	-1.00698	0.296174	0.7756±0.2533	-1.66843	0.0490019	0.4646±0.4426	-2.43372	0.0243855	2.5011±1.9906
Goano01G1381	Chr01	- && Q93Y92.1 RecName: Full=Non-symbiotic hemoglobin 2; AltName: Full=GOShi GLB2; Short=Hb2 && -	7.5663±0.4062	-0.313702	0.503416	1.7291±0.7922	-2.44396	4.32e-08	0.7427±0.1418	-3.65466	1.26e-18	0.6364±0.36	-3.88803	3.38e-15	9.5574±2.4476
Goano01G1397	Chr01	- && F4JQZ3.2 RecName: Full=Rho GTPase-activating protein REN1; AltName: Full=Protein ROP1 ENHANCER 1; AltName: Full=Rho-type GTPase-activating protein REN1 && -	2.2653±0.3439	0.225604	0.622005	3.5111±0.3788	0.859665	0.000149972	3.6907±0.5354	0.933828	5.41e-05	5.7887±0.6617	1.56692	5.19e-14	1.964±0.0784
Goano01G1401	Chr01	- && Q3UDW8.2 RecName: Full=Heparan-alpha-glucosaminide N-acetyltransferase; AltName: Full=Transmembrane protein 76 && PF07786:Protein of unknown function (DUF1624)	0.8518±0.3613	-0.579334	0.493146	0.1234±0.0888	-3.34196	5.15e-06	0.0993±0.1162	-3.70759	5.93e-06	0±0	-7.56867	3.02e-08	1.2874±0.1308
Goano01G1403	Chr01	- && P92990.2 RecName: Full=Polygalacturonase 1 beta-like protein 3; Short=AtPGL3; AltName: Full=Aromatic-rich glycoprotein JP650; AltName: Full=PG1beta-like protein 3; AltName: Full=Polygalacturonase 2; AltName: Full=Probable polygalacturonase non-catalytic subunit JP650; Flags: Precursor && PF03181:BURP domain	10.0908±3.0551	-1.4475	7.56e-12	1.0857±0.8749	-4.66261	2.34e-28	1.2825±0.7487	-4.41142	5.29e-60	0.3867±0.3928	-6.17434	3.37e-09	27.9212±0.983
Goano01G1404	Chr01	- && O80452.2 RecName: Full=AMP deaminase; Short=AtAMPD; AltName: Full=Protein EMBRYONIC FACTOR 1 && PF00962:Adenosine/AMP deaminase	11.7394±1.2393	0.161632	0.53108	13.576±1.2701	0.372807	0.0240182	22.7813±0.9708	1.12261	7.04e-20	31.6028±3.8811	1.57735	1.42e-22	10.6426±0.5319
Goano01G1409	Chr01	- && B9FSC8.1 RecName: Full=Putative 12-oxophytodienoate reductase 11; AltName: Full=OPDA-reductase 11; Short=OsOPR11 && PF00724:NADH:flavin oxidoreductase / NADH oxidase family	3.1406±0.2489	-0.780913	0.0119133	0.6288±0.323	-3.09275	1.39e-14	1.9336±0.6938	-1.47051	7.66e-06	0.5298±0.2086	-3.35316	2.19e-18	5.464±0.4333
Goano01G1410	Chr01	- && Q6NMK1.1 RecName: Full=Glucuronoxylan 4-O-methyltransferase 1 && -	11.961±0.8148	0.00917254	0.983764	3.6719±1.2022	-1.69244	1.96e-09	9.7091±0.7731	-0.288077	0.168635	4.878±1.0557	-1.30095	6.94e-08	12.0492±0.3664
Goano01G1411	Chr01	- && F4I114.1 RecName: Full=Probable serine/threonine-protein kinase At1g09600 && -	5.6071±0.2816	-0.531192	0.00587611	3.6114±0.4333	-1.16413	2.68e-10	4.1042±0.4959	-0.976185	2.24e-08	3.2363±0.4821	-1.33882	1.99e-11	8.2181±0.7203
Goano01G1412	Chr01	- && - && -	25.8924±3.9082	0.244145	0.309564	12.2471±1.0032	-0.834508	2.45e-08	9.9963±0.3427	-1.12428	4.74e-16	8.4714±2.3465	-1.38272	4.16e-09	22.1651±0.951
Goano01G1416	Chr01	- && F4IIU4.1 RecName: Full=187-kDa microtubule-associated protein AIR9; AltName: Full=Auxin-induced in root cultures protein 9 && -	33.4333±4.0734	-0.0869904	0.772555	22.328±1.3736	-0.668221	1.1e-05	22.3601±1.6362	-0.662841	5.65e-07	17.7899±0.6461	-1.01098	1.09e-11	36.0111±4.1948
Goano01G1417	Chr01	- && Q84MA5.1 RecName: Full=Cationic amino acid transporter 1; AltName: Full=Amino acid transporter 1 && -	0.4621±0.2346	-1.72424	0.0133479	0.0436±0.021	-5.15602	9.94e-08	0±0	-8.09582	3.05e-09	0.0109±0.0189	-7.11558	3.12e-07	1.5651±0.7252
Goano01G1418	Chr01	- && Q93VR4.1 RecName: Full=MLP-like protein 423 && -	214.5471±18.5947	0.116473	0.608695	45.6747±21.0106	-2.11443	1.56e-12	40.7091±12.0047	-2.27631	1.79e-34	10.019±2.1989	-4.31912	1.54e-110	200.6741±15.0702
Goano01G1421	Chr01	- && Q8LC45.2 RecName: Full=Probable xyloglucan endotransglucosylase/hydrolase protein 33; Short=At-XTH33; Short=XTH-33; Flags: Precursor && PF06955:Xyloglucan endo-transglycosylase (XET) C-terminus|PF00722:Glycosyl hydrolases family 16	2.098±0.5138	0.0219651	0.985217	0.3572±0.2641	-2.53489	0.00241402	0.5187±0.3994	-1.98152	0.00508516	1.4406±0.7445	-0.525114	0.475083	2.0821±0.9424
Goano01G1427	Chr01	- && Q8L8B8.1 RecName: Full=Cytokinin riboside 5'-monophosphate phosphoribohydrolase LOG3; AltName: Full=Protein LONELY GUY 3 && PF03641:Possible lysine decarboxylase	5.6378±1.6005	0.459549	0.452035	10.084±2.3066	1.29868	0.000287135	9.4837±1.6802	1.21286	0.000237672	13.6921±0.5475	1.72362	6.03e-09	4.1504±1.1873
Goano01G1450	Chr01	- && - && -	2.4848±0.6651	-0.97694	0.304775	0.2973±0.2663	-4.03092	0.000144101	0.2206±0.1911	-4.43762	3e-05	0.5987±0.6416	-3.06168	0.00295108	4.9709±3.1586
Goano01G1451	Chr01	- && O48676.1 RecName: Full=UDP-glycosyltransferase 74B1; AltName: Full=N-hydroxythioamide S-beta-glucosyltransferase; AltName: Full=Thiohydroximate S-glucosyltransferase && PF00201:UDP-glucoronosyl and UDP-glucosyl transferase	34.7759±10.0323	1.08878	7.16e-05	27.8457±18.8009	0.768837	0.121676	16.1592±1.7034	-0.0131731	0.964778	6.9977±1.7484	-1.23967	3.04e-05	16.598±4.6414
Goano01G1456	Chr01	- && Q8RXD4.1 RecName: Full=Protein BREAST CANCER SUSCEPTIBILITY 1 homolog; Short=AtBRCA1 && PF13771:PHD-like zinc-binding domain|PF00533:BRCA1 C Terminus (BRCT) domain	0.5012±0.0889	-2.00491	3.89e-08	0.2172±0.1022	-3.20425	7.14e-14	0.149±0.0844	-3.75197	6.79e-16	0.0266±0.0114	-6.25666	2.42e-14	2.045±0.136
Goano01G1462	Chr01	- && Q9FZ95.1 RecName: Full=Purine permease 3; Short=AtPUP3 && PF16913:Purine nucleobase transmembrane transport	6.2426±0.8455	0.932931	0.00455302	4.9525±1.6144	0.598653	0.163477	2.2501±0.6382	-0.534578	0.183605	1.5807±0.2695	-1.06467	0.00500308	3.3142±0.7712
Goano01G1463	Chr01	- && P82277.1 RecName: Full=30S ribosomal protein 2, chloroplastic; AltName: Full=Plastid-specific 30S ribosomal protein 2; Short=PSRP-2; Flags: Precursor && PF00076:RNA recognition motif. (a.k.a. RRM, RBD, or RNP domain)	13.1848±5.2811	1.25386	0.00016913	19.9866±8.0453	1.85594	1.28e-07	8.1904±2.1282	0.570686	0.0517988	11.0061±3.9816	0.982173	0.00686653	5.6083±0.9023
Goano01G1466	Chr01	- && - && PF05340:Protein of unknown function (DUF740)	2.1738±0.8913	-0.0418004	0.974326	5.8817±2.5032	1.39293	0.0104414	2.7341±0.771	0.291381	0.63446	2.7868±0.7684	0.298571	0.621818	2.2698±0.9232
Goano01G1475	Chr01	- && - && -	8.6838±7.0294	6.97286	3.26e-05	19.8893±5.2122	8.17425	1.73e-09	2.558±1.2365	5.22039	0.00696611	5.8884±7.4441	6.40703	0.162687	0±0
Goano01G1477	Chr01	- && - && PF05678:VQ motif	2.6646±0.7262	-0.381214	0.535296	2.2981±0.8005	-0.593823	0.206834	2.916±0.9521	-0.244417	0.589196	1.6113±0.5922	-1.12272	0.0126767	3.5127±0.9593
Goano01G1480	Chr01	- && - && PF13266:Protein of unknown function (DUF4057)	22.1275±2.0718	-0.213167	0.362123	18.579±3.2879	-0.464471	0.0244358	16.5812±1.1655	-0.625186	2.86e-05	12.7384±0.7636	-1.0243	4.88e-11	26.0217±1.5323
Goano01G1491	Chr01	- && P37116.1 RecName: Full=NADPH--cytochrome P450 reductase; Short=CPR; Short=P450R && PF00175:Oxidoreductase NAD-binding domain|PF00258:Flavodoxin|PF00667:FAD binding domain	7.2332±0.3041	0.323873	0.240744	12.6857±2.4032	1.13614	6.28e-07	13.6374±1.063	1.2435	2.74e-13	9.98±0.8943	0.774472	0.000158289	5.8521±0.8862
Goano01G1492	Chr01	- && Q9LIS1.1 RecName: Full=Protein ECERIFERUM 26-like; Short=CER26-like; AltName: Full=CER2-like protein 2; Short=CER2-like2 && PF02458:Transferase family	17.4087±3.5956	-0.122789	0.751477	19.1331±7.1913	0.0133893	0.977628	10.5223±1.2152	-0.846002	9.34e-07	6.5845±0.6564	-1.54026	2.32e-16	19.2448±2.1695
Goano01G1497	Chr01	- && - && PF14686:Polysaccharide lyase family 4, domain II|PF14683:Polysaccharide lyase family 4, domain III|PF06045:Rhamnogalacturonate lyase family	2.6789±1.5395	-1.16032	0.0178873	0.2757±0.1657	-4.4285	4.14e-21	0.9113±0.1318	-2.71464	1.84e-17	0.4815±0.1078	-3.65525	9.23e-21	6.0874±2.0439
Goano01G1504	Chr01	- && - && PF13456:Reverse transcriptase-like	2.184±0.3974	0.176961	0.884628	3.2833±0.2759	0.763318	0.160119	3.5644±0.3539	0.886652	0.08736	4.8979±0.0611	1.32516	0.00280531	1.9521±0.6903
Goano01G1505	Chr01	- && Q9FGF0.1 RecName: Full=Phosphoglycerate mutase-like protein 1 && PF00300:Histidine phosphatase superfamily (branch 1)	14.8682±1.5997	-0.0439695	0.920427	12.2186±3.3318	-0.325657	0.308859	7.4819±2.2837	-1.03232	1.99e-05	15.911±7.4117	0.0425066	0.929444	15.5433±1.9125
Goano01G1510	Chr01	- && Q9DAI6.3 RecName: Full=Protein FAM135B && PF12394:Protein of unknown function (DUF3657)|PF05057:Putative serine esterase (DUF676)	15.9823±0.1584	0.0922722	0.752493	10.5062±0.9472	-0.511745	0.00496978	10.7396±0.3908	-0.476774	0.00166986	7.3201±0.49	-1.04761	2.08e-09	15.2015±1.8674
Goano01G1513	Chr01	- && P92934.1 RecName: Full=Amino acid permease 6; AltName: Full=Amino acid transporter AAP6 && PF01490:Transmembrane amino acid transporter protein	17.9022±6.0116	-0.308576	0.548667	10.759±3.0215	-1.04241	0.000918335	11.1973±1.3777	-0.980946	0.000137032	13.6352±1.7072	-0.712013	0.00594713	22.4339±2.3865
Goano01G1514	Chr01	- && P92934.1 RecName: Full=Amino acid permease 6; AltName: Full=Amino acid transporter AAP6 && PF01490:Transmembrane amino acid transporter protein	25.581±3.7685	-0.356905	0.136684	17.1912±6.468	-0.928412	0.00359615	15.1695±2.5035	-1.1056	7.71e-10	19.6904±2.1169	-0.74639	6.11e-05	33.1955±3.1126
Goano01G1518	Chr01	- && P46604.1 RecName: Full=Homeobox-leucine zipper protein HAT22; AltName: Full=Homeodomain-leucine zipper protein HAT22; Short=HD-ZIP protein 22 && PF02183:Homeobox associated leucine zipper|PF00046:Homeobox domain	0.3773±0.2059	0.73165	0.731468	0.8374±0.81	1.89191	0.104355	1.0552±0.1332	2.23094	0.0071791	1.0216±0.3999	2.16693	0.00972876	0.2304±0.0744
Goano01G1522	Chr01	- && F4IBD7.1 RecName: Full=CSC1-like protein RXW8 && -	5.2152±0.5573	0.429801	0.154189	6.1081±1.1681	0.659734	0.0177396	7.9878±0.3024	1.04992	8.11e-08	7.7283±0.9471	0.984797	6.08e-05	3.9185±0.9106
Goano01G1529	Chr01	- && Q8L7S6.1 RecName: Full=Beta-hexosaminidase 3; AltName: Full=Beta-GlcNAcase 3; AltName: Full=Beta-N-acetylhexosaminidase 3; AltName: Full=Beta-hexosaminidase 1; Short=AtHEX1; AltName: Full=N-acetyl-beta-glucosaminidase 3; Flags: Precursor && -	8.5855±1.1513	-0.398873	0.134727	4.1205±0.7543	-1.45707	3.13e-10	3.5032±0.4203	-1.69029	2.05e-16	2.66±0.9035	-2.10776	1.41e-12	11.4941±1.5889
Goano01G1537	Chr01	- && - && -	1.726±0.6867	0.478554	0.579896	2.6016±0.5701	1.07029	0.0182363	4.4679±1.0104	1.85096	9.95e-07	10.8867±2.6229	3.11984	2.41e-20	1.2561±0.3257
Goano01G1543	Chr01	- && Q93Z38.2 RecName: Full=Tryptophan aminotransferase-related protein 4 && PF04864:Allinase|PF04863:Alliinase EGF-like domain	92.7932±8.1472	1.13918	5.91e-08	117.7645±44.6272	1.48468	3.78e-06	42.094±10.9189	0.0036962	0.992041	45.9476±21.5465	0.112911	0.819072	42.6981±12.2922
Goano01G1553	Chr01	- && Q6X7J9.1 RecName: Full=WUSCHEL-related homeobox 4 && PF00046:Homeobox domain	1.6136±1.043	-0.87296	0.206919	0.9929±0.1592	-1.57336	4.2e-05	0.9992±0.202	-1.56203	0.000108407	0.7326±0.4039	-2.03515	3.36e-05	3.001±0.1271
Goano01G1557	Chr01	- && Q8LC30.1 RecName: Full=Ethylene-responsive transcription factor RAP2-1; AltName: Full=Protein RELATED TO APETALA2 1 && PF00847:AP2 domain	0.228±0.3084	3.31627	1	0.7992±0.4325	5.11917	0.0115965	0.6616±0.1904	4.85118	0.0189978	4.5811±3.9494	7.62971	1.56e-06	0±0
Goano01G1560	Chr01	- && A0A068FIK2.1 RecName: Full=Kinesin-like protein KIN-4A; AltName: Full=GhKINESIN-4A && PF00225:Kinesin motor domain	7.2696±0.5946	-0.105086	0.71566	3.9734±0.2304	-0.975139	1.34e-10	4.1919±0.6061	-0.894905	8.11e-08	2.0582±0.2849	-1.94073	2.62e-26	7.93±0.4021
Goano01G1561	Chr01	- && Q93Y06.1 RecName: Full=Probable inactive receptor kinase At5g67200; Flags: Precursor && PF00069:Protein kinase domain|PF13855:Leucine rich repeat	1.3571±0.7134	-0.312907	0.743071	0.1164±0.0471	-3.84675	7.99e-10	0.1181±0.0362	-3.82411	9.75e-11	0.0085±0.0147	-7.60436	1.54e-08	1.7119±0.6598
Goano01G1562	Chr01	- && Q8W3M4.1 RecName: Full=Uncharacterized protein At4g06744; Flags: Precursor && -	0.7752±0.3047	0.412178	0.729101	0.468±0.2305	-0.309164	0.749046	0.1262±0.1571	-2.22365	0.0362099	0±0	-6.41969	2.79e-05	0.5892±0.1386
Goano01G1563	Chr01	- && Q8W3M4.1 RecName: Full=Uncharacterized protein At4g06744; Flags: Precursor && -	56.498±14.2308	0.0124414	0.980622	22.1226±5.9091	-1.33854	9.87e-07	19.5342±5.2436	-1.51459	1.64e-12	8.9194±5.0006	-2.66611	2.45e-12	56.7954±13.7331
Goano01G1565	Chr01	- && P43297.1 RecName: Full=Cysteine proteinase RD21A; AltName: Full=Protein RESPONSIVE TO DEHYDRATION 21; Short=RD21; Flags: Precursor && PF08246:Cathepsin propeptide inhibitor domain (I29)|PF00396:Granulin|PF00112:Papain family cysteine protease	696.8331±48.6028	0.842612	2.02e-13	791.3992±75.1633	1.02704	2.85e-17	560.6143±18.8065	0.532919	1.49e-08	1210.3856±126.1361	1.62562	2.47e-33	394.0699±9.1162
Goano01G1567	Chr01	- && Q9SN11.1 RecName: Full=Cyclin-D3-3; AltName: Full=G1/S-specific cyclin-D3-3; Short=CycD3;3 && PF02984:Cyclin, C-terminal domain|PF00134:Cyclin, N-terminal domain	1.3925±0.3379	-1.0173	0.0934423	0.4625±0.127	-2.60661	6.99e-06	0.0608±0.0296	-5.54726	1.03e-09	0.1708±0.077	-4.06611	6.12e-09	2.8559±1.1739
Goano01G1572	Chr01	- && Q2R2D5.1 RecName: Full=Receptor kinase-like protein Xa21; Contains: RecName: Full=Receptor kinase-like protein Xa21, processed; Flags: Precursor && PF00069:Protein kinase domain|PF13855:Leucine rich repeat|PF08263:Leucine rich repeat N-terminal domain	0.7187±0.0742	-1.49211	1.47e-05	1.3013±0.405	-0.630057	0.0928668	4.9135±1.7783	1.28839	1.33e-05	4.0862±1.2271	1.00212	0.00234416	2.0442±0.3108
Goano01G1576	Chr01	- && - && PF04788:Protein of unknown function (DUF620)	1.8176±0.75	-0.476518	0.373706	1.1306±0.5285	-1.16188	0.00761406	1.5274±0.156	-0.727817	0.0177849	1.0787±0.5139	-1.24929	0.00435296	2.5691±0.2496
Goano01G1577	Chr01	- && F4K4L7.1 RecName: Full=Transcription initiation factor TFIID subunit 4b; AltName: Full=TBP-associated factor 4b; Short=AtTAF4b && PF05236:Transcription initiation factor TFIID component TAF4 family|PF12174:RCD1-SRO-TAF4 (RST) plant domain	0.6979±0.2878	-0.314162	0.714571	1.847±0.2656	1.09888	0.000642476	1.7832±0.624	1.05085	0.00729264	1.827±0.3947	1.06879	0.00205122	0.8756±0.0859
Goano01G1579	Chr01	- && - && -	0.0908±0.0338	3.08153	1	0.1209±0.1617	3.49944	0.388335	0.5075±0.2607	5.5682	0.00211367	5.899±2.5252	9.09405	7.23e-12	0±0
Goano01G1582	Chr01	- && P17859.1 RecName: Full=Alpha-amylase; AltName: Full=1,4-alpha-D-glucan glucanohydrolase; Flags: Precursor && PF00128:Alpha amylase, catalytic domain	0.8167±0.6152	-0.552774	0.753274	0.5889±0.7374	-1.01559	0.506702	3.5519±0.8578	1.57367	0.00503856	3.2125±2.1871	1.40919	0.0649293	1.2047±0.584
Goano01G1585	Chr01	- && Q9C639.1 RecName: Full=Photosystem I chlorophyll a/b-binding protein 5, chloroplastic; Short=Lhca5; AltName: Full=LHCI type III LHCA5; Flags: Precursor && PF00504:Chlorophyll A-B binding protein	21.2419±2.6696	-0.755009	0.00170438	7.8433±2.3303	-2.19222	1.04e-14	5.5332±1.7357	-2.68994	6.8e-27	5.681±3.2183	-2.675	1.55e-11	36.369±8.0441
Goano01G1586	Chr01	- && Q9C638.1 RecName: Full=Protein WEAK CHLOROPLAST MOVEMENT UNDER BLUE LIGHT-like 2; Short=Protein WEL2 && PF05701:Weak chloroplast movement under blue light	1.2506±0.412	0.7775	0.261158	1.0173±0.4468	0.481237	0.497799	1.475±0.5478	1.0217	0.0464938	0.9035±0.2523	0.291718	0.649059	0.7375±0.408
Goano01G1589	Chr01	- && - && PF13499:EF-hand domain pair	12.1418±1.556	1.59625	3.98e-05	29.9649±1.8513	2.89985	1.72e-25	22.4194±1.4463	2.4856	1.02e-17	22.2746±5.8327	2.46078	8.58e-12	4.0561±1.1365
Goano01G1590	Chr01	- && Q9FMZ0.1 RecName: Full=BRI1 kinase inhibitor 1 && -	4.2676±1.2098	-0.0317334	0.969429	4.0742±1.3045	-0.0942712	0.862232	7.6094±1.3213	0.808933	0.00598458	9.1791±1.0288	1.06132	0.000238319	4.4071±1.1222
Goano01G1591	Chr01	- && Q9FMZ4.2 RecName: Full=B3 domain-containing protein At5g42700 && -	3.9983±0.7778	-0.571402	0.178005	2.5885±0.1075	-1.19903	0.000161569	1.765±0.6253	-1.74578	2e-06	2.4793±0.9026	-1.28047	0.000925418	6.0381±1.1706
Goano01G1594	Chr01	- && Q2TBM9.1 RecName: Full=Protein SERAC1; AltName: Full=Serine active site-containing protein 1 && -	1.9237±0.403	0.321326	0.376822	2.8389±0.2081	0.88455	4.83e-06	2.8435±0.302	0.890975	3.19e-06	3.3542±0.4927	1.11183	3.14e-07	1.5582±0.1786
Goano01G1596	Chr01	- && O22227.1 RecName: Full=Protein MIZU-KUSSEI 1 && -	18.9261±4.8827	0.0168885	0.976084	4.7332±1.7115	-1.97889	4.02e-10	1.1517±0.2867	-4.01165	7.35e-46	0.1724±0.1071	-6.79621	5.31e-35	18.9555±2.6413
Goano01G1602	Chr01	- && Q9SZ46.1 RecName: Full=Cytochrome P450 82C4 && PF00067:Cytochrome P450	0.1533±0.2087	-1.22001	0.507926	0±0	-5.81066	0.000664757	0.0109±0.0189	-4.92713	0.00324302	0±0	-5.871	0.000455653	0.3687±0.1378
Goano01G1603	Chr01	- && Q9SX83.1 RecName: Full=Protein DETOXIFICATION 33; Short=AtDTX33; AltName: Full=Multidrug and toxic compound extrusion protein 33; Short=MATE protein 33 && PF01554:MatE	27.9104±6.143	-0.180302	0.605683	11.0771±2.4811	-1.51219	3.55e-11	9.8366±2.0248	-1.68052	4.63e-19	5.9071±0.7697	-2.43406	4.6e-32	32.0725±5.3111
Goano01G1605	Chr01	- && Q9LN68.1 RecName: Full=Probable galacturonosyltransferase-like 1; AltName: Full=Protein GAOLAOZHUANGREN 1; AltName: Full=Protein PARVUS && PF01501:Glycosyl transferase family 8	26.6087±9.0451	-0.40287	0.220561	4.7226±1.2443	-2.89348	4.88e-35	1.4737±0.1281	-4.57059	3.23e-107	0.4546±0.2191	-6.29337	8.76e-82	35.6757±5.0032
Goano01G1608	Chr01	- && Q93VG8.1 RecName: Full=DeSI-like protein At4g17486 && PF05903:PPPDE putative peptidase domain	6.2094±0.4499	-0.307538	0.373719	4.465±0.5723	-0.783069	0.00204961	3.5997±0.5804	-1.08908	1.62e-05	3.2601±0.4506	-1.25223	1.2e-06	7.8051±1.0713
Goano01G1609	Chr01	- && Q9C9Q4.1 RecName: Full=J domain-containing protein required for chloroplast accumulation response 1 && -	14.6134±2.8394	-0.468578	0.0353917	13.0071±5.1063	-0.634634	0.0416925	6.7914±0.3921	-1.56906	1.07e-29	5.2677±0.3751	-1.95461	9.1e-38	20.4956±0.8067
Goano01G1611	Chr01	- && - && PF14392:Zinc knuckle|PF14111:Domain of unknown function (DUF4283)	2.0196±0.7073	0.0912459	0.931661	3.9035±1.7585	1.04767	0.032148	2.2077±0.6156	0.226967	0.671326	2.3851±0.8049	0.326461	0.530195	1.9154±0.4235
Goano01G1616	Chr01	- && - && -	0.8692±0.5561	-1.30961	0.0159608	0.4069±0.2885	-2.40931	9.93e-05	0.3139±0.1595	-2.77877	8.33e-10	0.1323±0.1154	-4.06784	8.72e-12	2.1928±0.4029
Goano01G1625	Chr01	- && C0LGK4.1 RecName: Full=Probable LRR receptor-like serine/threonine-protein kinase At2g16250; Flags: Precursor && -	2.5323±0.5143	-0.491764	0.108453	1.043±0.4578	-1.77093	1.83e-06	0.7181±0.1799	-2.30419	6.94e-19	0.3636±0.2686	-3.31718	6.06e-11	3.619±0.3657
Goano01G1626	Chr01	- && Q9ZPW7.1 RecName: Full=Zinc-finger homeodomain protein 6; Short=AtZHD6; AltName: Full=Homeobox protein 24; Short=AtHB-24 && PF04770:ZF-HD protein dimerisation region	9.9345±2.3048	-0.632186	0.0277144	5.0927±0.6825	-1.59415	3.3e-11	8.3701±2.2617	-0.874412	0.000427053	3.0123±2.1577	-2.37193	7.54e-06	15.6243±3.1127
Goano01G1629	Chr01	- && O23225.3 RecName: Full=U-box domain-containing protein 5; AltName: Full=Plant U-box protein 5 && PF05804:Kinesin-associated protein (KAP)|PF04564:U-box domain	11.2587±1.5299	0.674845	0.00630592	27.2416±3.9748	1.95012	1.84e-18	24.3761±2.2628	1.79346	1.05e-23	16.7433±5.8044	1.23213	0.000127856	7.1474±1.6698
Goano01G1630	Chr01	- && - && -	47.7192±5.1528	1.15895	4.06e-07	80.7225±23.8664	1.9181	1.19e-10	82.5661±9.8936	1.95516	1.39e-22	85.1398±27.4693	1.97951	4.04e-10	21.6573±6.4216
Goano01G1631	Chr01	- && E1U332.1 RecName: Full=Isoflavone reductase-like protein; AltName: Full=Pollen allergen Ole e 12.01; AltName: Allergen=Ole e 12.01 && PF05368:NmrA-like family	134.2787±11.5199	-0.00897072	0.98511	63.2351±7.8694	-1.09386	1.14e-05	64.2025±9.9194	-1.06764	1.64e-07	35.3904±7.662	-1.94705	6.14e-13	136.8991±40.9275
Goano01G1636	Chr01	- && P92555.1 RecName: Full=Uncharacterized mitochondrial protein AtMg01250; AltName: Full=ORF102 && PF00078:Reverse transcriptase (RNA-dependent DNA polymerase)	1.2164±0.7461	-0.583999	0.523703	0.0573±0.0992	-5.05828	2.42e-06	0.0848±0.1468	-4.41585	2.32e-06	0±0	-7.57242	2.76e-08	1.8559±0.086
Goano01G1637	Chr01	- && - && -	3.2514±1.3183	-0.983375	0.0327565	0.7875±0.2775	-3.02463	6.6e-12	0.5863±0.2739	-3.46625	5.62e-15	0.1628±0.1082	-5.33009	5.98e-17	6.539±1.8632
Goano01G1639	Chr01	- && Q9LZP8.1 RecName: Full=bZIP transcription factor 53; Short=AtbZIP53 && PF00170:bZIP transcription factor	0.7288±0.3852	-0.33341	0.819206	0.4203±0.2414	-1.13025	0.19808	0.6835±0.5581	-0.421679	0.655269	0.0845±0.0299	-3.45987	0.000619444	0.9342±0.3253
Goano01G1646	Chr01	- && Q43636.1 RecName: Full=Thioredoxin H-type; Short=Trx-H && PF00085:Thioredoxin	216.6679±25.552	0.00947875	0.978544	408.9917±133.87	0.928126	0.00031228	317.2767±25.2502	0.564207	8.58e-06	538.553±166.2972	1.31065	3.23e-07	218.1929±20.0199
Goano01G1649	Chr01	- && Q94AP3.1 RecName: Full=Protein WALLS ARE THIN 1 && PF00892:EamA-like transporter family	1.4586±1.2415	0.187065	0.894796	0.1887±0.133	-2.76179	0.000350831	0.2453±0.2345	-2.36933	0.00153364	0.063±0.0806	-4.39049	4.87e-06	1.3±0.4628
Goano01G1653	Chr01	- && Q8W4S4.1 RecName: Full=V-type proton ATPase subunit a3; Short=V-ATPase subunit a3; AltName: Full=V-type proton ATPase 95 kDa subunit a isoform 3; Short=V-ATPase 95 kDa isoform a3; AltName: Full=Vacuolar H(+)-ATPase subunit a isoform 3; AltName: Full=Vacuolar proton pump subunit a3; AltName: Full=Vacuolar proton translocating ATPase 95 kDa subunit a isoform 3 && -	12.6271±1.869	0.0384155	0.922625	7.3774±2.9758	-0.736482	0.0224653	5.073±0.0523	-1.27357	4.62e-18	3.4234±0.3938	-1.85968	2.66e-26	12.4779±0.6815
Goano01G1677	Chr01	- && O23052.1 RecName: Full=Uncharacterized TPR repeat-containing protein At1g05150 && PF13424:Tetratricopeptide repeat|PF13414:TPR repeat	10.1363±1.1124	0.189422	0.482411	5.8326±1.3512	-0.607303	0.0105925	5.8427±0.3858	-0.600392	0.000308011	3.8864±0.5117	-1.2068	3.41e-10	9.0112±0.3139
Goano01G1679	Chr01	- && Q9FYG4.1 RecName: Full=Aldehyde oxidase GLOX1; AltName: Full=Glyoxal oxidase 1; Flags: Precursor && PF07250:Glyoxal oxidase N-terminus	12.335±0.6925	-0.930876	0.00494833	0.0798±0.0928	-8.18596	1.85e-22	0±0	-11.1194	9.58e-19	0±0	-11.1009	4.16e-18	23.8765±9.1613
Goano01G1680	Chr01	- && Q9FYG4.1 RecName: Full=Aldehyde oxidase GLOX1; AltName: Full=Glyoxal oxidase 1; Flags: Precursor && PF09118:Domain of unknown function (DUF1929)	12.3563±1.3606	-1.16796	0.000409722	0.5888±0.4285	-5.54139	5.17e-26	0.0601±0.1041	-8.92555	6.53e-16	0±0	-10.7671	4.48e-17	28.1982±10.4398
Goano01G1689	Chr01	- && - && PF03141:Putative S-adenosyl-L-methionine-dependent methyltransferase	36.3307±5.9606	0.0524971	0.88126	18.468±3.0147	-0.922283	8.37e-08	16.5266±1.6177	-1.08026	1.12e-15	16.5039±0.2766	-1.09947	6.98e-18	35.5243±0.3598
Goano01G1692	Chr01	- && B7F8P5.1 RecName: Full=Auxin-responsive protein SAUR36; AltName: Full=Protein SMALL AUXIN UP RNA 36 && PF02519:Auxin responsive protein	8.017±0.5373	0.412774	0.442884	2.1368±1.5512	-1.48865	0.0224617	1.3075±0.6636	-2.20359	1.44e-05	1.4551±0.5334	-2.06583	4.29e-05	6.0926±2.1029
Goano01G1695	Chr01	- && O65695.1 RecName: Full=Auxin-responsive protein SAUR50; AltName: Full=Protein SMALL AUXIN UP RNA 50 && PF02519:Auxin responsive protein	7.2269±2.1189	0.65372	0.292356	0.9822±0.0652	-2.22354	0.000107328	0.6758±0.2882	-2.76332	2.55e-06	0.8149±0.1458	-2.5117	1.84e-05	4.6631±2.429
Goano01G1702	Chr01	- && Q8GW29.2 RecName: Full=Cytokinin riboside 5'-monophosphate phosphoribohydrolase LOG7; AltName: Full=Protein LONELY GUY 7 && PF03641:Possible lysine decarboxylase	1.2617±0.778	0.116128	0.95038	0.1073±0.0575	-3.44344	0.00272317	0.3422±0.2968	-1.74766	0.110431	0.1225±0.0849	-3.27383	0.00329313	1.1738±1.1077
Goano01G1703	Chr01	- && Q9FXI9.1 RecName: Full=Endoglucanase 2; AltName: Full=Endo-1,4-beta glucanase 2; Flags: Precursor && PF00759:Glycosyl hydrolase family 9	7.5381±3.8308	0.27868	0.796587	2.2541±1.5813	-1.45094	0.058723	2.0336±0.7456	-1.59832	0.012463	1.2797±0.4036	-2.29068	0.000553235	6.3049±2.4475
Goano01G1704	Chr01	- && Q8LCP6.2 RecName: Full=Endoglucanase 10; AltName: Full=Endo-1,4-beta glucanase 10; Flags: Precursor && PF00759:Glycosyl hydrolase family 9	9.5211±2.7815	0.533886	0.166639	2.4728±1.5778	-1.40753	0.00752124	2.0949±0.5272	-1.64897	1.18e-07	0.6369±0.389	-3.39231	1.73e-14	6.6724±1.0329
Goano01G1705	Chr01	- && - && -	18.629±1.1909	-0.21428	0.431072	11.4012±1.7166	-0.920465	1.15e-05	11.3156±1.0591	-0.929162	1.72e-07	7.8083±1.4899	-1.48328	9.35e-11	21.9086±3.1275
Goano01G1709	Chr01	- && Q6VAF6.1 RecName: Full=Tubulin beta-6 chain; AltName: Full=Beta-6-tubulin && PF00091:Tubulin/FtsZ family, GTPase domain|PF03953:Tubulin C-terminal domain	33.7715±6.1087	-0.192976	0.503416	6.8496±2.4492	-2.4931	2.78e-21	5.4083±0.5327	-2.82969	5.77e-69	0.9486±0.228	-5.3627	1.8e-101	39.1449±4.3818
Goano01G1712	Chr01	- && Q9FYB5.2 RecName: Full=Chaperone protein dnaJ 11, chloroplastic; Short=AtDjC11; Short=AtJ11; Flags: Precursor && PF00226:DnaJ domain	20.5464±7.4375	-0.609345	0.121143	86.0622±33.241	1.45962	7.92e-06	40.0856±15.4391	0.3622	0.270966	84.8755±6.9797	1.425	9.06e-10	31.7407±7.5418
Goano01G1714	Chr01	- && O80327.1 RecName: Full=Thaumatin-like protein 1; Flags: Precursor && PF00314:Thaumatin family	29.8581±2.0489	0.539001	0.00327806	23.2234±5.2809	0.178089	0.548303	20.8459±1.507	0.0259444	0.907304	47.9491±20.5111	1.21084	0.000296447	20.8326±0.3151
Goano01G1717	Chr01	- && P35016.1 RecName: Full=Endoplasmin homolog; AltName: Full=Glucose-regulated protein 94 homolog; Short=GRP-94 homolog; Flags: Precursor && PF00183:Hsp90 protein|PF02518:Histidine kinase-, DNA gyrase B-, and HSP90-like ATPase	1.8251±0.5723	-0.35304	0.4916	0.5475±0.162	-2.09482	2.33e-09	0.3256±0.1973	-2.84756	1.05e-11	0.2549±0.1319	-3.21392	1.98e-13	2.3648±0.2882
Goano01G1718	Chr01	- && - && -	0.4458±0.2886	0.0109627	0.995695	0.2039±0.0317	-1.11177	0.253116	0.0854±0.0753	-2.36893	0.0470204	0.024±0.0208	-4.18082	0.00434745	0.444±0.1746
Goano01G1721	Chr01	- && Q0D5R3.1 RecName: Full=Cysteine-rich receptor-like protein kinase 6; Short=Cysteine-rich RLK6; Flags: Precursor && -	1.9387±0.5937	0.452644	0.58746	3.3963±0.5426	1.25882	0.00576829	2.7144±0.4116	0.940208	0.037721	2.6435±0.8502	0.885615	0.0963583	1.4353±0.6751
Goano01G1727	Chr01	- && Q84JK2.1 RecName: Full=Protein FD; AltName: Full=bZIP transcription factor 14; Short=AtbZIP14 && -	2.9462±0.6457	1.69384	0.010469	2.418±0.7175	1.40631	0.0445017	2.5376±0.4025	1.48169	0.0130932	1.5914±0.7095	0.785066	0.344952	0.9265±0.5696
Goano01G1730	Chr01	- && - && PF13966:zinc-binding in reverse transcriptase	0.2496±0.259	0.194141	1	0.2753±0.4769	0.341374	0.925507	1.6754±0.8148	2.97952	0.0129211	1.5701±0.2529	2.87328	0.0126923	0.2214±0.2097
Goano01G1731	Chr01	- && - && -	0.2499±0.2411	2.42436	1	0.6603±0.8166	3.82629	0.150313	0.487±0.5232	3.38684	0.156668	0.6596±0.0286	3.81204	0.0478604	0.0482±0.0834
Goano01G1739	Chr01	- && Q0JIL1.1 RecName: Full=Probable nucleoredoxin 2; Short=OsNrx2 && PF13905:Thioredoxin-like	30.5115±5.7431	0.452771	0.0464778	36.4514±15.566	0.709946	0.0436887	48.5503±2.2549	1.12671	2.02e-18	71.7117±4.7655	1.67205	1.58e-31	22.6172±1.6997
Goano01G1742	Chr01	- && - && -	1.3997±0.4318	-0.437031	0.53049	0.5963±0.1855	-1.65805	0.000557482	0.2484±0.1486	-2.93221	6.61e-07	0.0777±0.0645	-4.59319	3.48e-09	1.9114±0.1668
Goano01G1743	Chr01	- && P70187.3 RecName: Full=Hippocampus abundant transcript 1 protein; AltName: Full=Major facilitator superfamily domain-containing 14A && PF07690:Major Facilitator Superfamily	4.9593±0.6606	-0.831103	0.000103635	2.23±0.4893	-1.98316	7.47e-18	2.1936±0.4979	-1.99832	4.21e-20	1.3458±0.3418	-2.7281	1.88e-26	8.9305±0.8167
Goano01G1745	Chr01	- && - && PF05180:DNL zinc finger	88.6139±12.8668	0.566611	0.00124482	113.4768±31.7687	0.924561	7.83e-05	106.2503±6.6551	0.832393	1.74e-12	128.4939±9.3309	1.08907	3.08e-16	60.684±2.0331
Goano01G1746	Chr01	- && P93005.1 RecName: Full=Pentatricopeptide repeat-containing protein At2g33680 && PF13716:Divergent CRAL/TRIO domain	1.3937±0.2474	0.0701331	0.92428	2.7763±0.5229	1.069	0.000215586	0.7906±0.2962	-0.741024	0.0766674	1.5277±0.3693	0.189308	0.629701	1.3442±0.2276
Goano01G1750	Chr01	- && P48147.2 RecName: Full=Prolyl endopeptidase; Short=PE; AltName: Full=Post-proline cleaving enzyme && -	6.0445±0.6736	1.52032	1.86e-05	30.169±22.781	3.84388	1.83e-06	40.3961±4.7245	4.26474	1.72e-67	83.668±22.5787	5.29799	1.06e-51	2.1327±1.0045
Goano01G1752	Chr01	- && Q00624.1 RecName: Full=L-ascorbate oxidase homolog; Flags: Precursor && -	4.7854±1.2055	-0.738924	0.00935329	0.7999±0.4775	-3.32137	8.89e-18	1.2225±0.357	-2.70151	3.62e-24	0.698±0.1705	-3.53659	4.38e-33	8.1168±1.2532
Goano01G1754	Chr01	- && Q9FH04.1 RecName: Full=Alcohol dehydrogenase-like 7 && -	8.4582±1.9688	0.616198	0.067913	13.194±5.1761	1.25939	0.000631006	2.6665±0.649	-1.04691	0.000656379	4.1807±1.9741	-0.410483	0.387719	5.5978±0.8688
Goano01G1758	Chr01	- && - && -	19.2184±0.8706	0.102372	0.798329	75.0433±9.3924	2.06824	2.7e-27	145.8918±28.8978	3.031	1.54e-63	577.9862±312.093	5.00056	2.22e-41	18.1556±2.9945
Goano01G1759	Chr01	- && Q84P21.2 RecName: Full=4-coumarate--CoA ligase-like 5; AltName: Full=4-coumarate--CoA ligase isoform 9; Short=At4CL9; AltName: Full=Peroxisomal OPC-8:0-CoA ligase 1 && -	3.387±2.3551	-0.595154	0.712381	0.689±0.6394	-2.88421	2.15e-06	1.4524±0.7271	-1.80551	1.26e-06	0.5701±0.3954	-3.18689	1.16e-10	5.1793±1.3564
Goano01G1767	Chr01	- && - && PF03087:Arabidopsis protein of unknown function	0.3293±0.4459	3.34596	1	0.226±0.2038	2.80954	0.372851	0.1795±0.156	2.48207	0.435451	0.794±0.1398	4.60962	0.00631508	0.0284±0.0491
Goano01G1768	Chr01	- && O82150.2 RecName: Full=ATP-dependent zinc metalloprotease FTSH, chloroplastic; AltName: Full=DS9; Flags: Precursor && PF01434:Peptidase family M41|PF00004:ATPase family associated with various cellular activities (AAA)	257.078±32.3599	0.403318	0.0165502	250.9054±80.1762	0.369857	0.190171	225.2751±18.2779	0.216686	0.0948185	397.1381±135.4837	1.01792	0.000174426	197.1361±14.6283
Goano01G1769	Chr01	- && - && PF04782:Protein of unknown function (DUF632)	1.6582±0.8417	-0.844704	0.269464	0.3369±0.3933	-3.13106	0.000217149	0.1507±0.261	-4.29956	1.72e-06	0±0	-7.71739	1.47e-08	3.046±0.6301
Goano01G1770	Chr01	- && - && PF04783:Protein of unknown function (DUF630)|PF04782:Protein of unknown function (DUF632)	0.6819±0.2583	-1.71094	0.000619608	0.1208±0.0508	-4.18846	3.12e-11	0.1608±0.013	-3.77919	3.17e-11	0.0371±0.0642	-5.97551	1.43e-09	2.2507±0.3549
Goano01G1774	Chr01	- && - && -	0.702±0.2303	0.638347	0.553164	1.6381±0.2213	1.86036	0.000148895	1.6392±0.4326	1.86417	0.00034436	4.5647±2.2049	3.32513	2.95e-10	0.4612±0.1515
Goano01G1775	Chr01	- && - && -	9.3389±1.4151	-0.231363	0.462315	6.6837±1.0733	-0.712968	0.0012041	9.0935±0.8282	-0.265495	0.189123	5.3541±1.182	-1.0499	1.68e-05	11.1148±1.1588
Goano01G1788	Chr01	- && Q9LDM4.2 RecName: Full=Cyclin-B2-3; AltName: Full=G2/mitotic-specific cyclin-B2-3; Short=CycB2;3 && PF02984:Cyclin, C-terminal domain|PF00134:Cyclin, N-terminal domain	1.3579±0.3733	-1.51019	0.00193988	2.7416±0.2696	-0.494198	0.226935	1.3717±0.4107	-1.49289	0.000677507	2.1505±0.3095	-0.859759	0.0278307	3.9182±0.7862
Goano01G1791	Chr01	- && P17598.2 RecName: Full=Catalase isozyme 1 && PF06628:Catalase-related immune-responsive|PF00199:Catalase	213.3978±34.4905	0.432641	0.0272704	319.5879±43.673	1.01611	1.06e-09	280.186±5.9138	0.829194	5.62e-13	378.0892±12.3179	1.24359	3.64e-19	160.3723±17.1752
Goano01G1800	Chr01	- && Q6YRM6.1 RecName: Full=Glycosyltransferase family 92 protein Os08g0121900 && PF01697:Glycosyltransferase family 92	0.1384±0.0937	-1.42505	0.322451	0.1173±0.1251	-1.67568	0.200378	0.0299±0.0296	-3.62119	0.00749406	0.0206±0.0179	-4.18058	0.00429925	0.3829±0.1543
Goano01G1801	Chr01	- && - && PF05742:Transport and Golgi organisation 2	1.0112±0.4678	-1.79384	0.00198061	0.0258±0.0446	-7.04757	2.01e-07	0.0908±0.105	-5.23461	6.17e-09	0.0248±0.043	-7.10793	9.59e-08	3.538±0.3556
Goano01G1804	Chr01	- && Q8LAH7.2 RecName: Full=12-oxophytodienoate reductase 1; AltName: Full=12-oxophytodienoate-10,11-reductase 1; Short=AtOPR1; Short=OPDA-reductase 1; AltName: Full=FS-AT-I; Contains: RecName: Full=12-oxophytodienoate reductase 1, N-terminally processed && PF00724:NADH:flavin oxidoreductase / NADH oxidase family	1.6791±0.8879	0.834724	0.299487	3.0813±0.7383	1.71435	2.28e-05	2.8554±1.22	1.60626	0.000728934	9.2807±4.5593	3.2904	2.37e-12	0.9551±0.1054
Goano01G1805	Chr01	- && - && -	0.5042±0.2043	-0.514339	0.774544	0.3285±0.2839	-1.1347	0.35375	0.0248±0.043	-4.69095	0.00665037	0.1548±0.1529	-2.21444	0.0810322	0.7299±0.1879
Goano01G1807	Chr01	- && - && PF14111:Domain of unknown function (DUF4283)	0.5572±0.1701	0.568638	0.722323	1.0275±0.0749	1.45503	0.082144	1.3074±0.5265	1.80411	0.0152301	1.7102±0.6815	2.17729	0.00498107	0.3855±0.3426
Goano01G1813	Chr01	- && Q7JXF7.1 RecName: Full=Protein seele; Flags: Precursor && PF11938:TLR4 regulator and MIR-interacting MSAP	6.9231±0.6623	-0.374808	0.299492	4.8474±0.3523	-0.886978	0.000406974	6.1449±1.3881	-0.542396	0.0626991	4.0105±0.7157	-1.17335	2.02e-05	9.1051±0.6081
Goano01G1816	Chr01	- && Q8VYE5.1 RecName: Full=Glucan endo-1,3-beta-glucosidase 12; AltName: Full=(1->3)-beta-glucan endohydrolase 12; Short=(1->3)-beta-glucanase 12; AltName: Full=Beta-1,3-endoglucanase 12; Short=Beta-1,3-glucanase 12; Flags: Precursor && PF07983:X8 domain|PF00332:Glycosyl hydrolases family 17	1.5845±0.5875	-1.22185	0.0013501	0.4886±0.4285	-2.91211	2.25e-07	0.2722±0.2042	-3.75605	1.16e-16	0.0486±0.0599	-6.27063	2.38e-17	3.7506±0.179
Goano01G1818	Chr01	- && P12859.2 RecName: Full=Glyceraldehyde-3-phosphate dehydrogenase B, chloroplastic; AltName: Full=NADP-dependent glyceraldehydephosphate dehydrogenase subunit B; Flags: Precursor && PF00044:Glyceraldehyde 3-phosphate dehydrogenase, NAD binding domain|PF02800:Glyceraldehyde 3-phosphate dehydrogenase, C-terminal domain	199.2167±16.1479	0.258211	0.243177	154.8151±148.3551	-0.102593	0.933644	92.7502±44.3573	-0.841014	0.0866569	37.5527±24.2624	-2.16491	4.34e-07	168.9134±27.6999
Goano01G1821	Chr01	- && Q9LM71.2 RecName: Full=Peptidyl-prolyl cis-trans isomerase FKBP18, chloroplastic; Short=PPIase FKBP18; AltName: Full=FK506-binding protein 18; Short=AtFKBP18; AltName: Full=Immunophilin FKBP18; AltName: Full=Rotamase; Flags: Precursor && PF00254:FKBP-type peptidyl-prolyl cis-trans isomerase	21.5125±2.3309	-0.935919	1.18e-05	11.0231±1.8681	-1.89934	2.61e-16	13.1903±0.7554	-1.63749	5.88e-18	12.8779±2.9858	-1.69077	7.96e-11	41.732±7.9841
Goano01G1822	Chr01	- && Q9SFX3.1 RecName: Full=Dolichyl-diphosphooligosaccharide--protein glycosyltransferase subunit 1A; AltName: Full=Ribophorin IA; Short=RPN-IA; AltName: Full=Ribophorin-1A; Flags: Precursor && PF04597:Ribophorin I	0.3851±0.1389	-0.723627	0.4097	0.0335±0.0145	-4.25323	1.44e-05	0.0491±0.0502	-3.72991	4.43e-05	0.0753±0.0892	-3.12363	0.000446517	0.648±0.0511
Goano01G1826	Chr01	- && Q8LPQ8.2 RecName: Full=Monosaccharide-sensing protein 2; AltName: Full=Sugar transporter MSSP2 && PF00083:Sugar (and other) transporter	20.9486±3.0531	-0.250218	0.272485	11.5407±1.0468	-1.109	7.16e-14	12.6422±1.1572	-0.974276	7.07e-13	10.9424±0.8979	-1.1998	1.69e-15	25.2623±1.7585
Goano01G1827	Chr01	- && Q9S851.1 RecName: Full=Protein CUP-SHAPED COTYLEDON 3; AltName: Full=NAC domain-containing protein 31; Short=ANAC031; AltName: Full=NAC domain-containing protein CUC3 && PF02365:No apical meristem (NAM) protein	0.9524±0.7179	-0.720799	0.445743	0.1278±0.2214	-3.62536	0.00108895	0.0799±0.0385	-4.29012	2.39e-07	0.0144±0.025	-6.74878	1.01e-06	1.6039±0.4994
Goano01G1828	Chr01	- && Q9SYQ0.1 RecName: Full=Increased DNA methylation 3; AltName: Full=Alpha-crystallin domain-containing protein 51.9; Short=AtAcd51.9 && -	16.1939±3.4037	0.0750639	0.877355	22.7871±2.5816	0.56792	0.00428955	26.0076±2.1109	0.761668	7.35e-06	32.669±2.8107	1.07323	1.83e-09	15.6015±1.6551
Goano01G1836	Chr01	- && Q38775.1 RecName: Full=Cell division control protein 2 homolog D && PF00069:Protein kinase domain	2.0756±0.6739	-1.84439	4.9e-08	0.5834±0.1729	-3.67952	8.93e-22	0.7339±0.3069	-3.34008	2.4e-20	0.1688±0.1186	-5.50579	4.35e-24	7.591±1.7446
Goano01G1839	Chr01	- && - && PF14009:Domain of unknown function (DUF4228)	3.5593±0.8919	0.324327	0.563828	6.4312±2.846	1.18071	0.00346995	6.3271±0.8122	1.16065	1.14e-05	14.7903±4.8623	2.36915	4.74e-14	2.876±0.4279
Goano01G1840	Chr01	- && O22227.1 RecName: Full=Protein MIZU-KUSSEI 1 && PF04759:Protein of unknown function, DUF617	1.7874±0.4988	-0.633954	0.330069	0.5812±0.6372	-2.24414	0.017236	0.3718±0.2938	-2.87928	3.42e-06	0.3558±0.2601	-2.98799	8.56e-06	2.8084±0.4903
Goano01G1843	Chr01	- && Q9SRE5.1 RecName: Full=Uncharacterized protein At1g76660 && -	31.4416±3.6993	-0.203459	0.388131	21.0016±0.5055	-0.784043	3.12e-08	19.1393±0.7129	-0.915006	4.84e-12	13.8925±1.6473	-1.39599	2.36e-16	36.7158±3.5249
Goano01G1845	Chr01	- && Q7VG78.1 RecName: Full=Probable GMP synthase [glutamine-hydrolyzing]; AltName: Full=GMP synthetase; AltName: Full=Glutamine amidotransferase && PF03352:Methyladenine glycosylase	35.6327±3.9586	-0.26366	0.176804	9.7102±2.1229	-2.13725	1.24e-28	5.1206±2.0969	-3.05655	2.24e-38	3.7026±1.6898	-3.54636	1.75e-25	43.3779±2.944
Goano01G1861	Chr01	- && Q8LCG7.2 RecName: Full=Nuclear transcription factor Y subunit C-2; Short=AtNF-YC-2; AltName: Full=Transcriptional activator HAP5B && PF00808:Histone-like transcription factor (CBF/NF-Y) and archaeal histone	12.8647±1.5969	0.290322	0.333867	16.3254±1.8325	0.634495	0.0017032	14.941±2.6766	0.508318	0.0177408	21.4099±6.3935	1.01118	0.000380522	10.6861±1.1212
Goano01G1867	Chr01	- && - && PF01464:Transglycosylase SLT domain	0.4122±0.133	-0.296359	0.857915	0.1076±0.0465	-2.22728	0.0332351	0.4332±0.2788	-0.213884	0.847507	0.2907±0.177	-0.815507	0.393372	0.5091±0.2254
Goano01G1871	Chr01	- && F4J9Q6.1 RecName: Full=Peptidyl-prolyl cis-trans isomerase FKBP43; Short=PPIase FKBP43; AltName: Full=FK506-binding protein 43; Short=AtFKBP43; AltName: Full=Immunophilin FKBP43; AltName: Full=Rotamase && PF00254:FKBP-type peptidyl-prolyl cis-trans isomerase	4.1877±0.3674	0.378705	0.270129	6.155±1.0013	0.936881	9.86e-05	6.9612±0.7462	1.11769	1.06e-07	8.101±0.424	1.31801	2.13e-11	3.2637±0.2679
Goano01G1872	Chr01	- && P41842.2 RecName: Full=Tetratricopeptide repeat-containing protein trd-1; Short=TPR repeat protein 27; AltName: Full=Tetratricopeptide repeat regulator of differentiation protein 1 && PF13414:TPR repeat	4.7538±0.7774	0.329276	0.285916	5.2444±0.4974	0.472	0.0207079	6.8558±0.9034	0.862352	4.37e-06	7.7807±0.9717	1.02742	1.59e-07	3.8382±0.2503
Goano01G1888	Chr01	- && Q0WU02.1 RecName: Full=Metal tolerance protein 10; Short=AtMTP10 && -	4.2285±0.6055	0.574357	0.171852	5.8441±1.9023	1.04356	0.00514872	3.3593±0.8345	0.247945	0.537413	7.4186±1.587	1.37442	1.52e-05	2.8711±0.7339
Goano01G1889	Chr01	- && - && -	2.0688±0.9295	-0.466396	0.62527	0.5206±0.4512	-2.44814	0.00548249	0.6126±0.1689	-2.21857	0.000547868	0.2552±0.1374	-3.492	6.29e-06	2.9005±0.8778
Goano01G1890	Chr01	- && - && -	11.2099±2.3554	-0.851269	0.0804071	14.0345±3.0506	-0.522616	0.290675	4.5603±1.4553	-2.14302	3.27e-07	1.982±0.2852	-3.36166	5.46e-12	20.4215±9.1765
Goano01G1892	Chr01	- && Q9ZQ95.1 RecName: Full=UDP-glycosyltransferase 73C6; AltName: Full=Flavonol-3-O-glycoside-7-O-glucosyltransferase 1; AltName: Full=Zeatin O-glucosyltransferase 2 && PF00201:UDP-glucoronosyl and UDP-glucosyl transferase	3.6875±1.6465	1.46886	0.0275435	6.4481±4.4357	2.27293	0.000259385	1.2105±0.1913	-0.138157	0.874618	1.1879±0.7829	-0.175699	0.84977	1.3542±0.1835
Goano01G1893	Chr01	- && Q9ZQ94.1 RecName: Full=UDP-glycosyltransferase 73C5; AltName: Full=Cytokinin-O-glucosyltransferase 3; AltName: Full=Deoxynivalenol-glucosyl-transferase 1; AltName: Full=Zeatin O-glucosyltransferase 3; Short=AtZOG3 && -	3.8603±0.1452	2.23563	0.00199018	5.7053±5.9987	2.80805	0.00317725	1.0315±0.5754	0.340673	0.781676	0.7089±0.5887	-0.205403	0.879273	0.8213±0.3689
Goano01G1895	Chr01	- && - && -	9.0128±2.3091	-0.190749	0.800989	11.7244±1.6319	0.190762	0.733408	7.0777±3.0332	-0.531045	0.492247	3.2022±0.5686	-1.69602	0.00017339	10.4049±6.1289
Goano01G1896	Chr01	- && - && -	0.261±0.1936	0.32109	0.917679	0.9059±0.4604	2.1279	0.041572	0.5372±0.2666	1.37505	0.26083	0.6058±0.1738	1.52806	0.161653	0.2092±0.1623
Goano01G1900	Chr01	- && Q42961.1 RecName: Full=Phosphoglycerate kinase, chloroplastic; Flags: Precursor && PF00162:Phosphoglycerate kinase	407.1931±55.2039	-0.394705	0.0435347	294.8779±118.8706	-0.858716	0.00508985	204.1346±54.556	-1.38748	2.95e-14	153.1191±38.0394	-1.82056	1.79e-15	543.0109±75.0867
Goano01G1901	Chr01	- && - && -	0.1468±0.1278	1.82436	1	1.4586±1.2886	5.14481	0.0161107	0±0	NA	NA	0.073±0.1265	NA	NA	0±0
Goano01G1911	Chr01	- && Q8GUE4.2 RecName: Full=Geraniol synthase, chloroplastic; Short=CtGES; Flags: Precursor && PF03936:Terpene synthase family, metal binding domain	0.0587±0.0566	2.38754	1	0.6069±0.4091	5.75674	0.00157138	0.3658±0.1369	5.02983	0.0115223	0.3982±0.2974	5.13178	0.0172516	0±0
Goano01G1931	Chr01	- && P20024.1 RecName: Full=Myb-related protein Zm1 && PF00249:Myb-like DNA-binding domain	0.5059±0.1304	0.330082	0.873654	1.6939±0.9708	2.07257	0.0271908	1.0858±0.2977	1.43445	0.0936163	1.0863±0.8266	1.41705	0.233454	0.4039±0.3587
Goano01G1932	Chr01	- && - && -	15.116±0.5229	0.0470671	0.920926	12.2791±2.1689	-0.251484	0.401316	7.2374±1.2449	-1.01138	1.65e-05	4.2107±0.8131	-1.8094	1.58e-11	14.8509±2.5593
Goano01G1939	Chr01	- && - && -	0.475±0.2754	-2.2538	0.00240532	0.5023±0.5673	-2.18095	0.0373487	0.1909±0.1771	-3.56483	6.13e-06	0.0417±0.0723	-5.84833	3.92e-06	2.3185±1.0438
Goano01G1940	Chr01	- && Q9SI09.1 RecName: Full=Probable E3 ubiquitin-protein ligase XERICO && PF13639:Ring finger domain	26.8212±7.6748	-0.529043	0.196843	10.2217±3.629	-1.91978	8.7e-08	12.5009±1.1111	-1.62684	1.13e-09	5.117±2.4939	-2.93788	3.08e-13	39.269±13.0917
Goano01G1941	Chr01	- && Q9SI09.1 RecName: Full=Probable E3 ubiquitin-protein ligase XERICO && PF13639:Ring finger domain	0.7618±0.2043	-0.834997	0.477807	0.4453±0.2694	-1.61424	0.0890792	0.6315±0.4175	-1.09026	0.242455	0.2969±0.2118	-2.21841	0.021548	1.3809±0.6879
Goano01G1942	Chr01	- && - && PF13639:Ring finger domain	4.2251±1.8144	0.287588	0.75491	1.5507±0.2721	-1.15718	0.034641	3.2582±1.3474	-0.0873491	0.896857	0.93±0.1458	-1.90986	0.000627992	3.5242±1.1962
Goano01G1943	Chr01	- && - && PF13414:TPR repeat	2.7878±0.0577	0.367921	0.428928	3.8113±0.25	0.82125	0.00234365	3.7004±0.5646	0.779739	0.0087992	4.6145±0.4471	1.08148	2.74e-05	2.1924±0.1274
Goano01G1949	Chr01	- && Q7FAZ0.1 RecName: Full=G-type lectin S-receptor-like serine/threonine-protein kinase LECRK4; Short=OsLecRK4; AltName: Full=OsRLCK136; Flags: Precursor >Q25AG2.1 RecName: Full=G-type lectin S-receptor-like serine/threonine-protein kinase LECRK4; Short=OsLecRK4; AltName: Full=OsRLCK136; Flags: Precursor && PF01453:D-mannose binding lectin|PF00069:Protein kinase domain	7.234±0.861	1.45411	2.57e-06	18.5065±4.9118	2.81069	3.31e-17	11.9724±2.4011	2.18569	1.51e-15	24.9546±12.4552	3.22941	3.54e-14	2.6716±1.1537
Goano01G1952	Chr01	- && P48578.1 RecName: Full=Serine/threonine-protein phosphatase PP2A-3 catalytic subunit; AltName: Full=Protein phosphatase 2A isoform 3 && -	0.781±0.5508	4.61423	1	4.6971±2.8237	7.20723	1.83e-06	0.4189±0.585	3.71638	0.269781	1.1518±0.694	5.1675	0.0102625	0±0
Goano01G1953	Chr01	- && O22993.1 RecName: Full=Probable inactive ATP-dependent zinc metalloprotease FTSHI 1, chloroplastic; Short=AtFTSHI1; AltName: Full=Protein ACCUMULATION AND REPLICATION OF CHLOROPLASTS 1; Short=Protein ARC1; AltName: Full=Protein FTSH INACTIVE PROTEASE 1; Flags: Precursor && PF00004:ATPase family associated with various cellular activities (AAA)	1.8264±0.6601	5.91816	0.00170438	7.716±2.2788	7.99965	6.43e-09	0.3933±0.4339	3.70353	0.263308	2.0546±1.9135	6.0808	0.00194322	0±0
Goano01G1954	Chr01	- && Q9MA83.1 RecName: Full=Receptor like protein 30; Short=AtRLP30; Flags: Precursor && -	0.5062±0.3819	6.02832	0.00272435	1.6184±0.1109	7.70801	1.99e-08	0.0986±0.0509	3.67239	0.208506	0.2768±0.2881	5.15101	0.0467681	0±0
Goano01G1961	Chr01	- && - && -	0.7947±0.2669	0.784087	1	2.0046±0.4515	2.1042	0.115273	6.7359±1.4442	3.84383	1.92e-05	11.407±3.2883	4.58385	2.15e-08	0.4624±0.4007
Goano01G1962	Chr01	- && Q52K82.1 RecName: Full=Probable calcium-binding protein CML21; AltName: Full=Calmodulin-like protein 21 && -	2.3831±0.9907	1.7054	0.0402211	8.0111±1.634	3.45863	6.84e-14	13.9682±2.8799	4.26481	5.1e-25	26.0323±6.255	5.14708	4.2e-36	0.7438±0.1508
Goano01G1964	Chr01	- && Q8L783.1 RecName: Full=Vacuolar cation/proton exchanger 5; AltName: Full=Ca(2+)/H(+) antiporter CAX5; AltName: Full=Ca(2+)/H(+) exchanger 5; AltName: Full=Protein CATION EXCHANGER 5 && -	0.2843±0.1351	-1.3575	0.293105	0±0	-6.86635	7.2e-05	0±0	-6.94094	1.56e-05	0±0	-6.92659	4.93e-05	0.7396±0.6824
Goano01G1969	Chr01	- && Q680K8.1 RecName: Full=BTB/POZ domain-containing protein At1g55760 && -	9.1054±0.9632	0.600518	0.0205554	8.268±0.5801	0.463335	0.0560532	11.6617±1.3279	0.963194	2.07e-06	13.6381±2.2385	1.17196	1.08e-06	6.0742±1.0913
Goano01G1971	Chr01	- && Q8W1Y3.2 RecName: Full=Kinesin-like protein KIN-14F; AltName: Full=AtKIN14h; AltName: Full=Kinesin KP1; AltName: Full=Kinesin-like protein 1; Short=AtKP1 && -	10.8411±1.6676	0.157277	0.633115	4.6007±0.938	-1.07696	2.78e-06	5.805±0.4619	-0.738325	1.74e-05	1.8159±1.0087	-2.43686	3.84e-10	9.8491±1.456
Goano01G1973	Chr01	- && C0LGR3.1 RecName: Full=Probable LRR receptor-like serine/threonine-protein kinase At4g26540; Flags: Precursor && -	4.7903±0.8295	-0.248093	0.412362	0.8957±0.1582	-2.66341	1.24e-34	0.4291±0.1241	-3.71785	2.11e-49	0.0785±0.0449	-6.21297	2.72e-46	5.7654±0.1884
Goano01G1975	Chr01	- && Q944B0.1 RecName: Full=Peptidyl-prolyl cis-trans isomerase FKBP16-1, chloroplastic; Short=PPIase FKBP16-1; AltName: Full=FK506-binding protein 16-1; Short=AtFKBP16-1; AltName: Full=Immunophilin FKBP16-1; AltName: Full=Rotamase; Flags: Precursor && -	10.4926±1.1383	-0.639484	0.0362392	9.6703±2.2088	-0.753248	0.0129601	8.0753±1.6641	-1.0131	0.000208283	11.2956±1.0317	-0.54551	0.0397319	16.5616±3.019
Goano01G1979	Chr01	- && P49352.1 RecName: Full=Farnesyl pyrophosphate synthase 2; Short=FPP synthase 2; Short=FPS 2; AltName: Full=(2E,6E)-farnesyl diphosphate synthase 2; AltName: Full=Dimethylallyltranstransferase 2; AltName: Full=Farnesyl diphosphate synthase 2; AltName: Full=Geranyltranstransferase 2 [Lupinus albus] && -	9.5776±0.9766	0.429254	0.198793	25.9501±2.5617	1.86896	9.13e-22	27.8579±2.3115	1.97366	3.55e-27	37.7691±4.8469	2.396	1.63e-31	7.2093±0.9271
Goano01G1980	Chr01	- && Q5R476.1 RecName: Full=E3 ubiquitin-protein ligase Arkadia; AltName: Full=RING finger protein 111 && PF13639:Ring finger domain	5.0915±0.5928	0.549644	0.0796803	5.3099±0.4139	0.61188	0.0103379	7.7577±1.0685	1.16213	1.61e-07	8.1215±0.4452	1.20936	4.44e-09	3.5232±0.2504
Goano01G1981	Chr01	- && - && PF04889:Cwf15/Cwc15 cell cycle control protein	0.6214±0.1154	-0.425439	0.842628	1.4816±0.0729	0.831202	0.424694	3.2759±1.7185	1.9816	0.01071	3.7948±0.5701	2.17846	0.0023676	0.8565±0.7335
Goano01G1982	Chr01	- && Q6NUB2.1 RecName: Full=Protein CWC15 homolog A [Xenopus laevis] && PF01594:Domain of unknown function DUF20	18.0025±1.112	-0.092303	0.709712	11.4167±0.3793	-0.747799	1.97e-09	9.3502±0.2985	-1.03303	1.41e-16	8.9665±1.1375	-1.11127	1.28e-11	19.4597±0.3044
Goano01G1999	Chr01	- && - && PF03941:Inner centromere protein, ARK binding region	0.2328±0.1135	-1.55295	0.00302816	0.1424±0.0713	-2.25139	2.38e-06	0.1529±0.0426	-2.15779	3.83e-07	0.0252±0.0146	-4.78608	5.52e-13	0.6922±0.1077
Goano01G2000	Chr01	- && Q6NPD7.1 RecName: Full=Nudix hydrolase 10; Short=AtNUDT10; AltName: Full=ADP-ribose pyrophosphatase; AltName: Full=NADH pyrophosphatase && PF00293:NUDIX domain	2.7419±0.3649	0.793691	0.247822	2.7914±0.6812	0.819027	0.178884	3.4135±0.3255	1.11326	0.019476	3.6875±1.264	1.20353	0.031889	1.6119±0.8653
Goano01G2001	Chr01	- && Q9FM65.1 RecName: Full=Fasciclin-like arabinogalactan protein 1; Flags: Precursor && PF02469:Fasciclin domain	58.3026±12.3004	-0.56433	0.00577414	15.1592±3.2088	-2.50538	6.39e-38	16.2626±1.7949	-2.40089	5.73e-66	5.9143±2.8626	-3.88122	1.84e-33	87.3873±9.5744
Goano01G2003	Chr01	- && - && -	3.4536±1.1224	-1.96386	2.35e-10	4.4461±2.3314	-1.60011	8.33e-05	2.6575±0.3747	-2.34164	1.11e-17	1.0882±0.539	-3.65673	8.36e-20	13.7037±2.6027
Goano01G2004	Chr01	- && Q9FGJ3.1 RecName: Full=Nuclear transcription factor Y subunit B-2; Short=AtNF-YB-2; AltName: Full=Transcriptional activator HAP3B && PF00808:Histone-like transcription factor (CBF/NF-Y) and archaeal histone	6.3292±0.9409	0.459141	0.197452	6.6104±0.6049	0.521892	0.041108	12.7381±1.4807	1.47133	2.4e-12	8.7853±0.9995	0.917526	8.4e-05	4.6658±0.343
Goano01G2005	Chr01	- && - && PF08766:DEK C terminal domain	3.6863±0.1708	0.579163	0.434723	3.654±0.4821	0.568787	0.34068	7.899±2.5607	1.68364	0.000144476	7.0632±2.7862	1.50127	0.00499591	2.5104±1.1493
Goano01G2006	Chr01	- && - && -	1.4168±0.264	1.28789	0.573706	1.443±0.8408	1.31345	0.448878	3.8544±0.6721	2.74497	0.00886024	2.8235±1.4986	2.26925	0.0734542	0.5982±0.5482
Goano01G2011	Chr01	- && - && -	14.3217±0.6642	0.506853	0.101201	20.47±3.0497	1.02421	2.44e-05	35.3297±4.5388	1.8142	1.09e-19	34.2047±1.9092	1.74961	1.02e-18	10.2022±1.3789
Goano01G2012	Chr01	- && Q8LBL1.2 RecName: Full=Two-pore potassium channel 1; Short=AtTPK1; AltName: Full=Calcium-activated outward-rectifying potassium channel 1; Short=AtKCO1 && PF07885:Ion channel	59.1602±16.0242	-0.851325	0.000369727	5.0059±1.5074	-4.41432	1.3e-63	7.1244±2.8162	-3.90025	7.77e-22	2.3491±1.7308	-5.52193	3.44e-34	108.2569±22.6363
Goano01G2013	Chr01	- && Q8LBL1.2 RecName: Full=Two-pore potassium channel 1; Short=AtTPK1; AltName: Full=Calcium-activated outward-rectifying potassium channel 1; Short=AtKCO1 && PF07885:Ion channel	17.9244±3.0675	0.108088	0.77286	22.0229±0.9126	0.406122	0.0254594	36.8871±4.8303	1.15367	6.28e-13	57.5632±6.3003	1.77789	2.18e-23	16.8533±2.3038
Goano01G2016	Chr01	- && Q94EG9.1 RecName: Full=Zinc transporter 11; AltName: Full=ZRT/IRT-like protein 11; Flags: Precursor && PF02535:ZIP Zinc transporter	13.7611±2.9615	0.348368	0.349457	34.139±3.5128	1.65887	1.2e-15	23.8431±3.3408	1.14445	2.93e-08	25.3689±3.234	1.21648	1.14e-07	10.9592±2.0722
Goano01G2020	Chr01	- && Q9LK61.1 RecName: Full=30S ribosomal protein S10, chloroplastic; Flags: Precursor && PF00338:Ribosomal protein S10p/S20e	32.5733±8.3829	-0.656783	0.0225524	24.1256±5.9314	-1.08921	7.02e-05	18.4324±1.5169	-1.47497	1.89e-14	28.7573±2.1276	-0.850515	0.000307286	52.1195±12.5499
Goano01G2022	Chr01	- && Q39218.3 RecName: Full=Serine acetyltransferase 3, mitochondrial; Short=AtSAT-3; Short=AtSERAT2;2; Short=SAT-m; Flags: Precursor && PF00132:Bacterial transferase hexapeptide (six repeats)|PF06426:Serine acetyltransferase, N-terminal	44.4502±6.7555	0.0630475	0.862423	30.3203±7.8202	-0.487803	0.0506693	14.3348±1.6092	-1.56588	2.37e-26	14.9054±3.2515	-1.52585	1.17e-12	43.1404±4.0137
Goano01G2025	Chr01	- && A6YIH8.1 RecName: Full=Premnaspirodiene oxygenase; Short=HPO; AltName: Full=Cytochrome P450 71D55 && PF00067:Cytochrome P450	17.5186±0.8787	0.0764114	0.845804	21.9559±3.3702	0.402893	0.0963248	13.6619±2.0355	-0.278719	0.214935	7.318±3.3085	-1.20004	0.000863945	16.8663±2.7072
Goano01G2029	Chr01	- && A6YIH8.1 RecName: Full=Premnaspirodiene oxygenase; Short=HPO; AltName: Full=Cytochrome P450 71D55 && PF00067:Cytochrome P450	6.4269±0.6372	-0.990533	0.000281233	6.2401±1.3976	-1.03031	0.00041474	3.3759±0.9162	-1.9127	1.21e-11	2.4914±0.7019	-2.3664	5.56e-14	12.9536±2.4061
Goano01G2030	Chr01	- && O48923.1 RecName: Full=Cytochrome P450 71D10 && -	12.7707±1.6843	-0.722966	0.00970247	12.4729±3.6154	-0.754275	0.0191544	5.744±1.5636	-1.87373	1.57e-11	3.552±0.4913	-2.57899	7.91e-20	21.3704±3.6683
Goano01G2031	Chr01	- && O81971.1 RecName: Full=Cytochrome P450 71D9; AltName: Full=Cytochrome P450 CP3 && -	0.0472±0.0253	1.92379	1	0.088±0.0639	2.83889	0.165348	0.0621±0.0496	2.32931	0.298375	0.1299±0.0625	3.38713	0.0406434	0.0127±0.0111
Goano01G2032	Chr01	- && P98183.1 RecName: Full=Tabersonine 16-hydroxylase; AltName: Full=Cytochrome P450 71D12 && -	0.0356±0.037	-3.31044	0.0650716	0.1188±0.2058	-1.49837	0.444159	0.1603±0.2199	-1.08981	0.458642	0±0	-5.68054	0.00156646	0.3426±0.2057
Goano01G2041	Chr01	- && - && -	8.5078±1.8176	1.11084	0.00558469	7.8449±5.5705	0.99493	0.101297	13.2215±1.8954	1.75383	1.72e-09	12.2121±3.3614	1.61863	3.61e-06	3.9971±0.7967
Goano01G2051	Chr01	- && Q9FJ57.1 RecName: Full=Protein TORNADO 1; AltName: Full=Protein LOPPED 1 && PF08477:Ras of Complex, Roc, domain of DAPkinase|PF16095:C-terminal of Roc, COR, domain	2.5708±0.4322	-0.389331	0.272184	0.8383±0.2373	-2.00478	2.56e-10	1.1605±0.122	-1.5308	7.94e-10	1.0431±0.2491	-1.70254	1.74e-08	3.4164±0.7903
Goano01G2059	Chr01	- && Q9LPS9.1 RecName: Full=Pirin-like protein At1g50590 && PF05726:Pirin C-terminal cupin domain|PF02678:Pirin	1.9752±0.4319	0.223869	0.81056	3.5855±2.6278	1.09033	0.103591	4.5837±0.3242	1.44349	6.6e-05	7.474±2.5178	2.13391	6.6e-07	1.7045±0.665
Goano01G2060	Chr01	- && Q7Y208.2 RecName: Full=Glycerophosphodiester phosphodiesterase GDPDL1; AltName: Full=Glycerophosphodiester phosphodiesterase-like 1; Short=ATGDPDL1; AltName: Full=Glycerophosphodiesterase-like 3; AltName: Full=Protein SHV3-LIKE 2; Flags: Precursor && PF03009:Glycerophosphoryl diester phosphodiesterase family	123.6335±9.2736	-0.0606523	0.844565	48.8356±12.8897	-1.40004	3.31e-09	13.0777±0.6722	-3.2969	4.73e-114	8.1509±1.7269	-4.00012	2.9e-82	130.8097±16.3775
Goano01G2061	Chr01	- && Q9FJ62.1 RecName: Full=Glycerophosphodiester phosphodiesterase GDPDL4; AltName: Full=Glycerophosphodiester phosphodiesterase-like 4; Short=ATGDPDL4; AltName: Full=Glycerophosphodiesterase-like 1; AltName: Full=Protein SHV3-LIKE 1; Flags: Precursor && PF03009:Glycerophosphoryl diester phosphodiesterase family	77.1734±19.2716	-0.0378696	0.936655	32.3798±9.5797	-1.29069	4.4e-07	7.928±2.2564	-3.31515	5.15e-68	5.2224±0.3328	-3.93793	2.35e-108	80.3964±9.304
Goano01G2063	Chr01	- && Q8W453.1 RecName: Full=Putative lipid-transfer protein DIR1; AltName: Full=Protein DEFECTIVE IN INDUCED RESISTANCE 1; Flags: Precursor && PF14368:Probable lipid transfer	0.5561±0.6111	-4.28197	9.95e-12	0±0	-9.03288	1.16e-11	0±0	-9.1116	2.26e-12	0±0	-9.09334	4.69e-12	11.1655±3.9464
Goano01G2064	Chr01	- && Q7G188.2 RecName: Full=Fimbrin-1; Short=AtFIM1; AltName: Full=Fimbrin1 && PF00307:Calponin homology (CH) domain	40.575±3.9084	-0.20754	0.426892	25.4756±2.6467	-0.878007	3.71e-06	19.3545±1.9626	-1.27227	1.04e-15	26.7202±10.1417	-0.822787	0.0111979	47.5383±7.9966
Goano01G2067	Chr01	- && Q9FJ74.1 RecName: Full=Probable long-chain-alcohol O-fatty-acyltransferase 3; AltName: Full=Wax synthase 3 && PF13813:Membrane bound O-acyl transferase family	0.1016±0.0149	3.74119	1	2.1646±0.8633	8.15412	4.81e-09	0.2932±0.2269	5.26976	0.00958924	1.6733±1.682	7.7724	4.83e-06	0±0
Goano01G2070	Chr01	- && Q42545.2 RecName: Full=Cell division protein FtsZ homolog 1, chloroplastic; Short=AtFtsZ1; Short=AtFtsZ1-1; Short=Chloroplast FtsZ; Short=CpFtsZ; AltName: Full=Protein ACCUMULATION AND REPLICATION OF CHLOROPLASTS 10; AltName: Full=Protein PLASTID MOVEMENT IMPAIRED4; Flags: Precursor && PF12327:FtsZ family, C-terminal domain|PF00091:Tubulin/FtsZ family, GTPase domain	14.7773±1.4362	-0.174074	0.669332	7.4983±1.9801	-1.15217	0.000152079	7.2716±1.3039	-1.19369	1.15e-06	6.2558±1.3869	-1.42892	1.2e-06	16.9202±4.0779
Goano01G2071	Chr01	- && Q9FLN8.1 RecName: Full=Indole-3-acetate O-methyltransferase 1; AltName: Full=IAA carboxylmethyltransferase 1; AltName: Full=S-adenosyl-L-methionine:(indol-3-yl) acetate carboxylmethyltransferase 1 && PF03492:SAM dependent carboxyl methyltransferase	2.196±0.3751	-0.567357	0.307397	1.3118±0.2237	-1.31012	0.00267808	1.6131±0.5181	-1.00894	0.0205447	1.5479±0.3834	-1.08991	0.0136076	3.3088±1.0572
Goano01G2072	Chr01	- && - && -	0.3686±0.2363	-0.602822	0.731891	0.9347±0.165	0.748331	0.370733	0.8933±0.326	0.683089	0.412082	1.617±0.1583	1.52539	0.0157125	0.568±0.3367
Goano01G2073	Chr01	- && Q9SZ15.1 RecName: Full=Protein HOMOLOG OF MAMMALIAN LYST-INTERACTING PROTEIN 5; AltName: Full=Protein EXTENSIN-LIKE; Short=EXT-LIKE && PF04652:Vta1 like	7.9978±1.6915	0.255297	0.542244	9.8953±0.567	0.565773	0.0065121	11.697±1.8232	0.80945	0.000193015	16.9395±3.5439	1.32754	2.99e-08	6.7854±0.2771
Goano01G2074	Chr01	- && Q9FLP0.1 RecName: Full=65-kDa microtubule-associated protein 1; Short=AtMAP65-1 && PF03999:Microtubule associated protein (MAP65/ASE1 family)	21.5477±1.6789	-0.283021	0.12953	13.191±2.5016	-0.989096	3.1e-07	12.9027±1.8421	-1.01786	1.2e-11	10.046±4.5628	-1.39908	2e-05	26.5759±1.9832
Goano01G2075	Chr01	- && O04940.1 RecName: Full=Phosphatidate cytidylyltransferase 1; AltName: Full=CDP-DAG synthase; AltName: Full=CDP-DG synthase; AltName: Full=CDP-diacylglycerol synthase; Short=CDS; AltName: Full=CDP-diglyceride pyrophosphorylase; AltName: Full=CDP-diglyceride synthase; AltName: Full=CTP:phosphatidate cytidylyltransferase && PF01148:Cytidylyltransferase family	0.4144±0.3763	-0.686535	0.651289	0.7041±0.1635	0.0889834	0.920648	1.7801±0.2496	1.43335	0.00536824	3.9006±0.746	2.54544	9.71e-10	0.6684±0.1904
Goano01G2076	Chr01	- && Q8S9L5.1 RecName: Full=Trigger factor-like protein TIG, Chloroplastic; AltName: Full=Immunophilin TIG; AltName: Full=Peptidyl-prolyl cis-trans isomerase TIG; Short=PPIase TIG; AltName: Full=Rotamase; Flags: Precursor && PF05698:Bacterial trigger factor protein (TF) C-terminus|PF05697:Bacterial trigger factor protein (TF)	97.1624±12.861	0.111263	0.731297	96.6101±18.0977	0.104374	0.715606	119.6727±10.7393	0.415507	0.00893935	188.0206±16.0372	1.05032	5.95e-09	91.2444±14.6183
Goano01G2077	Chr01	- && - && -	87.9199±2.1665	0.484331	0.0126697	134.0087±18.2347	1.094	1.07e-08	165.0575±17.9384	1.39715	3.07e-19	226.1033±39.7773	1.83429	1.41e-19	63.736±8.4336
Goano01G2079	Chr01	- && Q8VY93.1 RecName: Full=GDSL esterase/lipase At4g26790; AltName: Full=Extracellular lipase At4g26790; Flags: Precursor && PF00657:GDSL-like Lipase/Acylhydrolase	15.9319±3.4948	0.322846	0.40614	4.8494±0.4715	-1.39038	2.07e-07	3.5787±1.1973	-1.82515	1.78e-09	3.9936±2.6005	-1.68846	0.00179396	12.8852±2.7026
Goano01G2080	Chr01	- && - && -	3.7148±0.1539	0.0730442	0.955943	1.325±0.7548	-1.40656	0.0947168	1.1754±0.7348	-1.57645	0.0475545	1.5081±1.4651	-1.24455	0.216918	3.5571±1.7734
Goano01G2083	Chr01	- && - && PF12056:Protein of unknown function (DUF3537)	0.0711±0.1232	2.37715	1	0.2287±0.0328	4.05684	0.0348945	1.6589±0.4717	6.91809	3.99e-07	2.9407±1.0632	7.72841	7.47e-09	0.0121±0.021
Goano01G2086	Chr01	- && Q9C6P6.1 RecName: Full=Stigma-specific STIG1-like protein 4; Flags: Precursor && PF04885:Stigma-specific protein, Stig1	4.4594±0.7385	0.705798	0.0242808	6.0744±0.6298	1.15272	3.04e-07	7.1501±0.7285	1.39217	6.86e-11	7.6755±0.8288	1.4767	1.61e-11	2.7677±0.2388
Goano01G2087	Chr01	- && O48766.1 RecName: Full=Endoglucanase 11; AltName: Full=Endo-1,4-beta glucanase 11; Flags: Precursor && PF00759:Glycosyl hydrolase family 9	0.3085±0.0637	-2.20315	0.000147123	0.0114±0.0197	-6.86496	5.06e-07	0±0	-7.9041	3.98e-09	0±0	-7.88711	3.76e-09	1.4485±0.0671
Goano01G2092	Chr01	- && - && PF04577:Protein of unknown function (DUF563)	0.0122±0.0211	NA	NA	0.0981±0.0508	3.75293	0.19889	2.1047±0.6468	8.1806	9.53e-10	2.2843±0.7879	8.2806	8.55e-10	0±0
Goano01G2098	Chr01	- && Q9C519.1 RecName: Full=WRKY transcription factor 6; AltName: Full=WRKY DNA-binding protein 6; Short=AtWRKY6 && PF03106:WRKY DNA -binding domain	1.8814±0.5259	0.51545	0.433932	3.0759±0.7812	1.22909	0.00278743	4.4106±0.5844	1.7526	3.73e-08	4.214±1.1744	1.66924	2.32e-05	1.3374±0.461
Goano01G2099	Chr01	- && O04057.1 RecName: Full=Aspartic proteinase; Flags: Precursor && PF05184:Saposin-like type B, region 1|PF03489:Saposin-like type B, region 2|PF00026:Eukaryotic aspartyl protease	8.4416±2.5917	4.47567	2.34e-37	26.9846±12.5168	6.15313	2.44e-53	4.2487±2.4491	3.4889	1.19e-14	9.2143±8.3052	4.59195	3.73e-06	0.3846±0.0157
Goano01G2107	Chr01	- && - && -	6.723±2.6796	-0.48182	0.379908	2.7939±0.4028	-1.74905	9.43e-07	2.4305±1.6604	-1.94342	1.93e-05	1.107±0.7121	-3.109	9.41e-09	9.5517±2.4034
Goano01G2109	Chr01	- && - && -	2.2957±1.2432	3.1614	0.00240789	4.9264±1.7544	4.25879	2.21e-08	0.2841±0.1808	0.17127	0.931808	0.4175±0.4649	0.71032	0.680589	0.2559±0.1337
Goano01G2110	Chr01	- && - && -	3.7264±0.9848	3.8471	0.000294945	4.678±1.441	4.17891	5.45e-06	0.3188±0.4312	0.282095	0.913846	1.1242±0.9814	2.10402	0.217871	0.2655±0.1049
Goano01G2111	Chr01	- && Q642R9.1 RecName: Full=Rab3 GTPase-activating protein catalytic subunit && PF13890:Rab3 GTPase-activating protein catalytic subunit	2.7511±0.3715	0.511628	0.241413	5.9437±1.5832	1.62497	2.75e-07	1.7685±0.0802	-0.120802	0.771413	3.1793±1.1258	0.710337	0.0742427	1.9531±0.346
Goano01G2114	Chr01	- && Q8LEA0.1 RecName: Full=Probable tetraacyldisaccharide 4'-kinase, mitochondrial; AltName: Full=Protein LIPID X 4'-kinase; Short=AtLpxK; Flags: Precursor && PF02606:Tetraacyldisaccharide-1-P 4'-kinase	5.6691±1.8807	0.268964	0.607219	7.4918±0.6378	0.669843	0.00386336	8.4452±0.4043	0.845787	6.27e-05	9.9129±1.924	1.06055	3.3e-05	4.7729±0.6449
Goano01G2118	Chr01	- && Q8LEJ9.1 RecName: Full=Probable beta-1,3-galactosyltransferase 4 && PF13334:Domain of unknown function (DUF4094)|PF01762:Galactosyltransferase	27.0896±8.077	-0.0882233	0.84756	10.1272±3.1589	-1.50583	2e-08	8.7599±1.7428	-1.71064	6.91e-21	5.2344±1.2762	-2.47481	2.62e-27	29.192±3.2053
Goano01G2119	Chr01	- && Q94ID7.1 RecName: Full=Geranylgeranyl pyrophosphate synthase, chloroplastic; Short=GGPP synthase; Short=GGPS; AltName: Full=(2E,6E)-farnesyl diphosphate synthase; AltName: Full=Dimethylallyltranstransferase; AltName: Full=Farnesyl diphosphate synthase; AltName: Full=Farnesyltranstransferase; AltName: Full=Geranyltranstransferase; Flags: Precursor && -	26.1779±9.3987	-0.356113	0.423978	15.5949±4.175	-1.10233	0.000266784	19.9186±2.4019	-0.747407	0.000667857	6.6987±3.8266	-2.3398	5.4e-09	34.0142±8.5002
Goano01G2121	Chr01	- && - && -	1.2869±0.9412	-1.0892	0.213671	0.505±0.2823	-2.45689	6.43e-05	0.4711±0.1325	-2.54377	1.92e-05	0.3582±0.2345	-2.94706	5.54e-06	2.7994±0.0989
Goano01G2124	Chr01	- && - && -	22.9335±2.1882	0.0234415	0.943264	15.2472±1.1594	-0.564	7.44e-05	8.2462±0.6411	-1.4471	2.55e-30	7.2824±0.7207	-1.64558	3.19e-27	22.8761±1.6669
Goano01G2130	Chr01	- && Q8GT75.2 RecName: Full=NEP1-interacting protein 1; AltName: Full=RING-H2 finger protein ATL26 && PF13639:Ring finger domain	0.2018±0.1879	-1.7117	0.320399	0.084±0.1455	-2.96885	0.0669696	0.0617±0.1069	-3.43246	0.02469	0±0	-5.84772	0.000948521	0.6822±0.4558
Goano01G2139	Chr01	- && Q42670.1 RecName: Full=1-acyl-sn-glycerol-3-phosphate acyltransferase; Short=1-AGP acyltransferase; Short=1-AGPAT; AltName: Full=Lysophosphatidic acid acyltransferase; Short=LPAAT [Cocos nucifera] && PF01553:Acyltransferase	2.6104±0.7546	0.518562	0.333764	3.2691±0.5231	0.840931	0.00877604	5.0075±0.9068	1.46057	2.54e-07	6.2228±2.5089	1.75759	8.9e-06	1.8504±0.1769
Goano01G2143	Chr01	- && Q50EK1.1 RecName: Full=Cytochrome P450 716B1; AltName: Full=Cytochrome P450 CYPA1 && PF00067:Cytochrome P450	0±0	NA	NA	0.2114±0.0523	5.00738	0.0125414	0.1538±0.145	4.55045	0.0549229	0.3604±0.0937	5.76386	0.000649038	0±0
Goano01G2144	Chr01	- && - && -	22.7614±2.9454	0.870077	2.65e-06	27.6169±5.0692	1.15102	1.37e-08	20.6134±1.8994	0.732017	4.87e-06	27.6405±4.8117	1.13819	3.9e-08	12.6125±1.4064
Goano01G2154	Chr01	- && Q9T041.2 RecName: Full=Microtubule-associated protein TORTIFOLIA1; AltName: Full=Microtubule-associated protein SPIRAL2; AltName: Full=Protein CONVOLUTA && -	6.3563±1.0221	-0.282522	0.336969	1.8386±0.7194	-2.06959	2.19e-11	1.5265±0.4635	-2.33297	3.09e-22	0.4682±0.2566	-4.0677	3.07e-28	7.8416±1.0163
Goano01G2155	Chr01	- && - && -	4.2236±0.2574	0.0541114	0.935228	1.9937±0.248	-1.02927	0.00240673	1.6364±0.4275	-1.31149	0.000154092	0.9714±0.1939	-2.08484	1.39e-08	4.1386±1.0587
Goano01G2161	Chr01	- && Q9STS7.1 RecName: Full=Chloroplastic lipocalin; Short=AtCHL; Flags: Precursor && PF08212:Lipocalin-like domain	16.2164±3.688	0.484614	0.130311	6.282±1.1255	-0.880124	0.000768325	6.3546±0.5927	-0.862626	0.000250843	4.0544±1.9352	-1.53249	4.6e-05	11.7577±1.6535
Goano01G2177	Chr01	- && - && -	16.4314±7.6623	-1.04612	0.0251308	5.704±7.492	-2.57677	0.167363	38.3352±2.2911	0.174625	0.549119	23.1576±11.1862	-0.574416	0.216627	34.556±2.5077
Goano01G2183	Chr01	- && Q9C6I6.1 RecName: Full=Electron transfer flavoprotein subunit alpha, mitochondrial; Short=Alpha-ETF; Flags: Precursor && PF01012:Electron transfer flavoprotein domain|PF00766:Electron transfer flavoprotein FAD-binding domain	9.4488±0.769	0.356183	0.214708	12.2395±0.8861	0.729877	0.000333592	13.6852±0.9111	0.89413	1.25e-06	20.7468±8.3419	1.47934	1.18e-05	7.4776±1.0095
Goano01G2185	Chr01	- && Q652P9.1 RecName: Full=Germin-like protein 9-3; Flags: Precursor && PF00190:Cupin	0.246±0.0583	-0.664389	0.798045	0.0313±0.0543	-3.53779	0.0946741	0±0	-4.57837	0.0385929	0±0	-4.56058	0.0343587	0.3986±0.0881
Goano01G2188	Chr01	- && Q8TC07.2 RecName: Full=TBC1 domain family member 15; AltName: Full=GTPase-activating protein RAB7; Short=GAP for RAB7; Short=Rab7-GAP && PF00566:Rab-GTPase-TBC domain	1.0786±0.5492	-0.350531	0.835675	0±0	-6.28629	0.000160492	0.2645±0.2249	-2.35557	0.0292062	0.0921±0.1596	-3.90732	0.00605514	1.397±0.9118
Goano01G2190	Chr01	- && O23787.1 RecName: Full=Thiamine thiazole synthase, chloroplastic; AltName: Full=Thiazole biosynthetic enzyme; Flags: Precursor && PF01946:Thi4 family	50.445±5.4585	1.02997	1.06e-09	67.6635±11.9006	1.45521	7.34e-14	115.9126±14.0132	2.23443	3.7e-53	159.355±12.3945	2.6758	7.64e-64	25.0549±3.2043
Goano01G2196	Chr01	- && P0C8Y8.1 RecName: Full=2S sulfur-rich seed storage protein 2; Contains: RecName: Full=2S sulfur-rich seed storage protein small chain 2; AltName: Full=2S albumin 2 small subunit; Contains: RecName: Full=2S sulfur-rich seed storage protein large chain 2; AltName: Full=2S albumin 2 large subunit; Flags: Precursor [Bertholletia excelsa] && PF00234:Protease inhibitor/seed storage/LTP family	0.1073±0.1858	0.513421	1	0.0345±0.0598	-0.940397	0.876039	0.0676±0.1171	-0.135545	1	1.7279±1.2318	4.59819	0.00231991	0.0769±0.1332
Goano01G2197	Chr01	- && P0CG71.1 RecName: Full=Polyubiquitin-A; Contains: RecName: Full=Ubiquitin; Contains: RecName: Full=Ubiquitin-related; Flags: Precursor && PF00240:Ubiquitin family	132.7314±6.8071	0.378226	0.00704625	158.912±1.2814	0.639156	4.55e-08	239.8732±6.6009	1.2365	2.28e-33	333.1711±54.6268	1.69288	1.07e-22	103.5357±7.507
Goano01G2200	Chr01	- && P0CG85.1 RecName: Full=Polyubiquitin; Contains: RecName: Full=Ubiquitin; Flags: Precursor >Q8H159.2 RecName: Full=Polyubiquitin 10; Contains: RecName: Full=Ubiquitin; Flags: Precursor && PF00240:Ubiquitin family	112.3454±6.4178	0.2943	0.0516504	135.1895±8.0106	0.562596	4.37e-06	161.5456±3.5422	0.822629	2.75e-16	211.7928±19.9883	1.19562	9.69e-18	92.8862±4.6343
Goano01G2209	Chr01	- && - && PF13962:Domain of unknown function|PF12796:Ankyrin repeats (3 copies)	2.4484±0.8564	0.682667	0.252758	3.6595±1.1194	1.26221	0.00386324	4.3988±0.3484	1.53121	3.11e-06	4.1448±0.392	1.42589	9.4e-05	1.5482±0.5652
Goano01G2215	Chr01	- && Q8LDI5.2 RecName: Full=Thioredoxin-like protein CXXS1; Short=AtCXXS1; AltName: Full=Mono-cysteine thioredoxin 1 && PF00085:Thioredoxin	3.3775±1.8849	-1.3582	0.00786216	1.8325±0.8835	-2.23624	6.73e-07	1.4639±1.2856	-2.55674	1.78e-06	0.5681±0.4643	-3.97077	2.03e-12	8.8069±0.9304
Goano01G2216	Chr01	- && P46875.1 RecName: Full=Kinesin-like protein KIN-14N; AltName: Full=AtKIN14d; AltName: Full=Kinesin-like protein KatC && PF00225:Kinesin motor domain	6.8234±1.0511	0.189494	0.63458	2.4468±1.2289	-1.28966	0.00368489	4.292±0.5791	-0.476811	0.0513881	1.4332±0.4149	-2.08043	1.53e-11	6.0761±1.1498
Goano01G2217	Chr01	- && Q9FIT9.1 RecName: Full=21.7 kDa class VI heat shock protein; AltName: Full=21.7 kDa heat shock protein; Short=AtHsp21.7 && PF00011:Hsp20/alpha crystallin family	1.5652±1.0896	-0.396928	0.805886	0.4943±0.7783	-2.06058	0.15349	0.7031±0.3148	-1.54003	0.0613092	0.1178±0.204	-4.18188	0.00108013	2.0982±1.5478
Goano01G2220	Chr01	- && - && -	6.8754±1.6496	0.341335	0.712298	1.9066±0.5234	-1.51265	0.0220184	1.6504±1.4757	-1.72773	0.0386419	1.8834±2.1449	-1.542	0.108539	5.5266±2.0116
Goano01G2221	Chr01	- && - && -	22.6638±0.5695	-0.280182	0.311172	9.1435±0.8335	-1.58849	2.98e-13	6.3819±1.1248	-2.1054	4.34e-23	6.4404±0.7954	-2.10971	1.03e-19	27.9306±5.5252
Goano01G2222	Chr01	- && P51102.2 RecName: Full=Dihydroflavonol 4-reductase; Short=DFR; AltName: Full=Dihydrokaempferol 4-reductase; AltName: Full=Flavanone 4-reductase; Short=FNR; AltName: Full=Protein TRANSPARENT TESTA 3 && PF01370:NAD dependent epimerase/dehydratase family	1.9832±0.7872	1.75634	0.00194487	1.2817±0.6518	1.12527	0.0803247	0.941±0.5069	0.682035	0.339146	1.2209±0.6194	1.04667	0.0983045	0.5938±0.1607
Goano01G2226	Chr01	- && P11893.1 RecName: Full=50S ribosomal protein L24, chloroplastic; AltName: Full=CL24; Flags: Precursor && PF00467:KOW motif	99.13±3.0861	-0.767706	0.000105718	77.607±17.0149	-1.11956	1.19e-05	52.0067±2.4832	-1.69478	1.57e-22	79.3891±1.2204	-1.10166	2.37e-07	171.2063±39.0862
Goano01G2227	Chr01	- && Q9FIU5.1 RecName: Full=Calcium/calmodulin-regulated receptor-like kinase 1; Short=AtCRLK1 && PF07714:Protein tyrosine kinase	14.2456±2.1101	-0.0978298	0.798033	8.0359±1.1712	-0.923072	8.2e-06	7.8491±1.3726	-0.953682	1.22e-06	6.341±0.4585	-1.28094	1.65e-11	15.4802±1.8759
Goano01G2228	Chr01	- && Q69VG1.1 RecName: Full=Chitin-inducible gibberellin-responsive protein 1 && PF03514:GRAS domain family	1.9893±0.4772	-0.150321	0.820331	3.2707±1.0105	0.56699	0.123086	3.876±0.5702	0.816649	0.00218301	6.0537±1.7502	1.44316	4.63e-06	2.2404±0.3239
Goano01G2233	Chr01	- && Q6Q3H3.1 RecName: Full=(-)-germacrene D synthase && -	37.9518±13.8668	-0.675199	0.388743	30.3037±0.9113	-0.997868	0.00114656	40.4405±5.9506	-0.580008	0.0286842	14.2297±3.5585	-2.10432	2.17e-10	61.4592±22.8024
Goano01G2235	Chr01	- && Q9LHQ6.1 RecName: Full=Organic cation/carnitine transporter 4; Short=AtOCT4 && -	0.1098±0.049	-0.836149	0.673419	0.0191±0.033	-3.41026	0.0653625	0±0	-5.37482	0.00463692	0±0	-5.35649	0.00512898	0.1995±0.1389
Goano01G2236	Chr01	- && - && -	9.5376±2.1379	0.728627	0.0789549	13.3098±3.5905	1.21123	0.000568885	21.2738±7.8091	1.8897	8.98e-10	63.7032±37.1087	3.4584	3.1e-16	5.8227±1.4745
Goano01G2242	Chr01	- && Q9LSQ4.1 RecName: Full=Indole-3-acetic acid-amido synthetase GH3.6; AltName: Full=Auxin-responsive GH3-like protein 6; Short=AtGH3-6; AltName: Full=Protein DWARF IN LIGHT 1; Short=DFL-1 && PF03321:GH3 auxin-responsive promoter	7.8072±7.1253	-0.252404	0.934393	1.6271±1.3783	-2.51153	0.0666413	1.6272±1.2406	-2.50191	0.0490837	0.0995±0.1234	-6.56823	5.59e-06	9.3914±10.8905
Goano01G2247	Chr01	- && O81833.1 RecName: Full=G-type lectin S-receptor-like serine/threonine-protein kinase SD1-1; AltName: Full=S-domain-1 (SD1) receptor kinase 1; Short=SD1-1; Flags: Precursor && PF07714:Protein tyrosine kinase|PF11883:Domain of unknown function (DUF3403)	2.6024±0.8378	0.0480349	0.960114	4.263±0.6154	0.759414	0.0298046	5.6317±0.8311	1.16468	0.000238144	4.6869±2.0693	0.877702	0.0555777	2.555±0.3516
Goano01G2248	Chr01	- && O81832.4 RecName: Full=G-type lectin S-receptor-like serine/threonine-protein kinase At4g27290; Flags: Precursor && PF08276:PAN-like domain|PF00954:S-locus glycoprotein domain|PF01453:D-mannose binding lectin	2.214±0.5607	-0.0882201	0.921053	4.4342±1.0531	0.914973	0.0107793	5.5718±0.6499	1.2478	2.21e-05	3.8758±1.9017	0.699983	0.161802	2.3953±0.4702
Goano01G2254	Chr01	- && O81832.4 RecName: Full=G-type lectin S-receptor-like serine/threonine-protein kinase At4g27290; Flags: Precursor && PF00954:S-locus glycoprotein domain|PF01453:D-mannose binding lectin|PF07714:Protein tyrosine kinase|PF08276:PAN-like domain	0.1902±0.0758	-0.157328	0.939159	0.4724±0.1832	1.15377	0.163364	0.435±0.2385	1.03968	0.229621	0.7354±0.3079	1.77589	0.0116268	0.2133±0.1225
Goano01G2255	Chr01	- && O81833.1 RecName: Full=G-type lectin S-receptor-like serine/threonine-protein kinase SD1-1; AltName: Full=S-domain-1 (SD1) receptor kinase 1; Short=SD1-1; Flags: Precursor && PF07714:Protein tyrosine kinase|PF00954:S-locus glycoprotein domain|PF08276:PAN-like domain|PF11883:Domain of unknown function (DUF3403)|PF01453:D-mannose binding lectin	34.4679±2.668	0.754336	2.02e-07	14.8093±1.3889	-0.463009	0.0045121	7.0351±2.2194	-1.53284	6.86e-13	2.3528±1.4379	-3.13565	4.23e-14	20.7138±1.3509
Goano01G2256	Chr01	- && Q9ZR08.3 RecName: Full=G-type lectin S-receptor-like serine/threonine-protein kinase At4g03230; Flags: Precursor && PF11883:Domain of unknown function (DUF3403)|PF07714:Protein tyrosine kinase	4.7377±1.5663	0.344998	0.675777	7.1435±2.704	0.935344	0.0640589	5.3844±3.1168	0.533249	0.356786	8.6832±1.2183	1.19888	0.00112425	3.7819±0.9379
Goano01G2257	Chr01	- && O64477.1 RecName: Full=G-type lectin S-receptor-like serine/threonine-protein kinase At2g19130; Flags: Precursor && PF00954:S-locus glycoprotein domain|PF01453:D-mannose binding lectin	2.7568±0.7284	0.175106	0.85591	6.0809±1.2618	1.31973	0.00159152	4.176±0.8865	0.781527	0.0721533	7.2344±0.2299	1.55386	2.93e-05	2.4622±1.0586
Goano01G2258	Chr01	- && Q9S972.2 RecName: Full=Receptor-like serine/threonine-protein kinase SD1-6; AltName: Full=Arabidopsis thaliana receptor kinase 2; AltName: Full=S-domain-1 (SD1) receptor kinase 6; Short=SD1-6; Flags: Precursor && PF07714:Protein tyrosine kinase|PF11883:Domain of unknown function (DUF3403)	0.3768±0.3912	-2.31191	0.102395	0.3433±0.2544	-2.39197	0.0280716	0.3247±0.3091	-2.47057	0.0283473	0.0891±0.1544	-4.41688	0.00308439	1.8451±1.0005
Goano01G2259	Chr01	- && Q9LSQ6.1 RecName: Full=Calcium-binding protein PBP1; AltName: Full=KIC-related protein 2; AltName: Full=PINOID-binding protein 1 && PF13833:EF-hand domain pair	8.0449±3.0925	-0.899246	0.01771	9.2267±1.827	-0.701043	0.0137949	5.8172±0.9993	-1.36157	4.03e-07	3.618±3.481	-2.06963	0.108843	15.2085±1.5456
Goano01G2266	Chr01	- && O49608.1 RecName: Full=Transcription factor MYB32; AltName: Full=Myb-related protein 32; Short=AtMYB32 && PF00249:Myb-like DNA-binding domain	0.3972±0.0412	-2.1782	0.00170438	0.6306±0.4041	-1.49847	0.037566	1.0898±0.0685	-0.713258	0.212701	1.4067±1.1322	-0.368224	0.669192	1.8171±0.8013
Goano01G2277	Chr01	- && P27489.1 RecName: Full=Chlorophyll a-b binding protein 13, chloroplastic; AltName: Full=LHCII type III CAB-13; Flags: Precursor && PF00504:Chlorophyll A-B binding protein	1149.2483±252.2716	-1.2948	1.93e-09	551.6286±216.7615	-2.35304	8.02e-13	93.1776±23.3812	-4.91631	3.35e-129	59.6675±51.3724	-5.57913	6.82e-13	2860.8291±704.2404
Goano01G2281	Chr01	- && - && -	15.7673±2.2123	-0.343721	0.249905	9.9276±3.7892	-1.01071	0.00285677	5.7067±1.1252	-1.80469	5.51e-16	3.0344±0.2983	-2.73712	8.25e-29	20.2827±3.9204
Goano01G2283	Chr01	- && P94479.2 RecName: Full=Uncharacterized protein YnbB && -	8.1894±1.2292	-0.814064	7.07e-05	5.5573±0.7433	-1.37326	2.11e-13	5.5743±0.3964	-1.36722	1.44e-15	4.0991±0.7821	-1.83004	5.45e-18	14.6201±0.8559
Goano01G2284	Chr01	- && - && -	0.3909±0.2682	1.89194	1	3.7547±2.2174	5.11983	4.76e-05	0.4438±0.2159	2.06931	0.327112	0.2326±0.3113	1.12624	0.72984	0.1045±0.1809
Goano01G2287	Chr01	- && Q9LK35.1 RecName: Full=Receptor-like protein kinase THESEUS 1; Flags: Precursor && -	24.8525±1.4766	-0.282622	0.0829718	11.4991±0.3555	-1.3929	5.03e-31	3.6429±0.1537	-3.0486	1.75e-120	2.3706±0.8958	-3.68877	1.88e-45	30.643±1.3803
Goano01G2293	Chr01	- && - && -	0.3943±0.4223	-0.477107	0.819021	0.3826±0.068	-0.530527	0.598414	0.0673±0.0778	-3.01466	0.0227528	0.1775±0.0661	-1.65804	0.0949707	0.5596±0.1398
Goano01G2295	Chr01	- && Q93VY3.1 RecName: Full=NAC domain-containing protein 72; Short=ANAC072; AltName: Full=Protein RESPONSIVE TO DESICCATION 26 && PF02365:No apical meristem (NAM) protein	7.7564±8.8758	1.1089	0.502747	19.1219±9.2573	2.40627	1.1e-08	29.7369±7.3905	3.04497	6.95e-37	100.8913±61.7069	4.79346	2.89e-27	3.6543±1.0553
Goano01G2296	Chr01	- && Q9SZR9.2 RecName: Full=ABC transporter G family member 9; Short=ABC transporter ABCG.9; Short=AtABCG9; AltName: Full=Probable white-brown complex homolog protein 9; Short=AtWBC9 && PF00005:ABC transporter|PF01061:ABC-2 type transporter	0.5538±0.1688	-0.286293	0.789269	1.8284±0.7329	1.43448	0.00304821	1.0892±0.7567	0.693748	0.271125	2.4677±0.7173	1.85451	2.28e-06	0.6865±0.0162
Goano01G2298	Chr01	- && - && -	15.802±5.8862	0.230566	0.675725	4.8953±1.6368	-1.45698	1.38e-05	4.5048±0.3664	-1.57467	1.77e-10	0.9826±0.1213	-3.78887	6.51e-30	13.6531±2.8371
Goano01G2299	Chr01	- && - && -	17.8802±4.0881	-0.0113748	0.984257	5.9518±2.502	-1.59704	9.44e-06	5.8231±1.4844	-1.62377	8.75e-11	2.0277±1.0299	-3.17029	8.7e-17	18.2763±4.7113
Goano01G2300	Chr01	- && - && PF06749:Protein of unknown function (DUF1218)	23.8117±5.9529	0.345185	0.257392	10.3063±1.9553	-0.861757	7.23e-05	13.4238±0.7678	-0.477436	0.00756701	7.6166±2.9534	-1.31595	9.36e-05	19.013±0.3035
Goano01G2302	Chr01	- && F4IEM5.1 RecName: Full=LanC-like protein GCR2; AltName: Full=G-protein coupled receptor 2 && PF05147:Lanthionine synthetase C-like protein	5.6881±0.7073	0.339872	0.50399	7.3139±2.1229	0.706986	0.0560941	10.7323±2.1109	1.26273	7.71e-06	13.5613±1.6158	1.58167	1.07e-09	4.5524±0.8019
Goano01G2303	Chr01	- && Q8VZQ6.1 RecName: Full=LanC-like protein GCL2; AltName: Full=G protein-coupled receptor 2-like protein 2; Short=Protein GCR2-like 2 && PF05147:Lanthionine synthetase C-like protein	7.9068±0.5594	0.455959	0.440095	6.0731±0.8103	0.0760343	0.890894	10.7896±1.1529	0.908847	0.0116059	12.8813±1.4575	1.14691	0.000428489	5.8601±0.6701
Goano01G2304	Chr01	- && Q4QTJ1.1 RecName: Full=S-norcoclaurine synthase 2; Short=PsNCS2; Flags: Precursor && PF00407:Pathogenesis-related protein Bet v I family	0.6585±0.2961	-1.879	0.0159988	1.3609±0.9552	-0.822337	0.315276	1.9201±0.3031	-0.327777	0.603524	1.3295±0.3412	-0.878953	0.163967	2.442±1.0666
Goano01G2307	Chr01	- && P24805.1 RecName: Full=Stem-specific protein TSJT1 && PF12481:Aluminium induced protein	101.5928±20.4495	0.22332	0.59022	276.9987±49.5799	1.67199	1.58e-09	224.3721±58.8228	1.37305	0.000762167	267.8345±91.8647	1.60771	2.33e-06	88.1372±32.2104
Goano01G2310	Chr01	- && - && -	6.456±1.0726	0.210568	0.755812	8.587±1.0898	0.624056	0.0865978	7.2823±0.6583	0.389411	0.290943	11.4184±1.4187	1.02018	0.0015376	5.6537±1.6109
Goano01G2311	Chr01	- && Q9LUQ3.1 RecName: Full=Putative nuclear RNA export factor SDE5; AltName: Full=Protein SILENCING DEFECTIVE 5 && PF08590:Domain of unknown function (DUF1771)	0.0666±0.0586	-1.2221	0.649835	0±0	-4.49658	0.0450521	0.0112±0.0195	-3.61182	0.0922797	0.0115±0.02	-3.59457	0.0770263	0.1569±0.047
Goano01G2314	Chr01	- && H2DH18.1 RecName: Full=Cytochrome P450 CYP736A12 [Panax ginseng] && PF00067:Cytochrome P450	2.4095±0.6958	-0.944058	0.0566902	1.1348±0.7865	-2.02715	0.000646836	3.3638±1.1048	-0.454575	0.314999	7.7412±0.9878	0.729554	0.0834824	4.68±2.1403
Goano01G2317	Chr01	- && Q9LDJ3.1 RecName: Full=Expansin-A12; Short=AtEXPA12; AltName: Full=Alpha-expansin-12; Short=At-EXP12; Short=AtEx12; AltName: Full=Ath-ExpAlpha-1.24; AltName: Full=Expansin-S2; Flags: Precursor && PF13923:Zinc finger, C3HC4 type (RING finger)|PF01357:Pollen allergen|PF03330:Rare lipoprotein A (RlpA)-like double-psi beta-barrel	4.8595±1.2329	0.22317	0.668638	7.6983±2.0616	0.88993	0.00235155	5.4987±0.185	0.408465	0.109515	11.07±3.8532	1.40133	1.6e-05	4.2178±0.3466
Goano01G2321	Chr01	- && Q40392.1 RecName: Full=TMV resistance protein N && -	0.4176±0.1963	0.491873	0.741673	0.2697±0.2147	-0.145815	0.909794	0.9029±0.0848	1.60334	0.00801796	1.0484±0.231	1.79823	0.0013447	0.3031±0.0356
Goano01G2322	Chr01	- && Q40392.1 RecName: Full=TMV resistance protein N && PF01582:TIR domain|PF00931:NB-ARC domain	0.1197±0.1525	-0.581981	0.856975	0.7719±0.3045	2.13727	0.0161739	0.4388±0.1046	1.32173	0.208842	0.894±0.5722	2.33391	0.00968312	0.1796±0.0899
Goano01G2327	Chr01	- && - && PF11145:Protein of unknown function (DUF2921)	22.061±2.0045	-0.43626	0.257342	99.4122±21.6394	1.73583	2.56e-08	61.9916±19.657	1.05989	0.0273819	60.0952±20.7371	0.994002	0.00853098	30.2545±12.1311
Goano01G2328	Chr01	- && - && PF11145:Protein of unknown function (DUF2921)	11.1314±1.3622	-0.492864	0.166445	52.7766±11.8067	1.75225	7.61e-09	35.214±8.1226	1.17319	5.79e-06	33.3378±6.978	1.07427	0.000804579	15.8844±5.7578
Goano01G2334	Chr01	- && Q96386.1 RecName: Full=Metallothionein-like protein type 3; Short=MT-3 [Carica papaya] && -	159.3172±20.8053	-0.512031	0.049563	31.7039±41.5547	-2.83811	0.0830247	112.338±12.5455	-1.01046	5.23e-07	104.2163±45.8698	-1.13926	0.00362312	230.1372±57.4859
Goano01G2336	Chr01	- && - && -	4.096±1.7855	-0.545101	0.274793	1.5727±0.5626	-1.93136	1.37e-07	3.8872±1.0661	-0.617847	0.0581586	2.4798±0.5053	-1.28879	3.09e-05	6.0767±0.6981
Goano01G2337	Chr01	- && - && -	5.1134±1.0486	-0.19065	0.843757	1.9541±1.3017	-1.58085	0.018073	5.2217±1.2679	-0.160667	0.784938	2.8009±0.9191	-1.08114	0.0439232	5.9185±1.1273
Goano01G2340	Chr01	- && O23144.2 RecName: Full=Proton pump-interactor 1 && -	0.116±0.2009	-2.57199	0.457001	0.0722±0.0767	-3.21968	0.00452718	0.108±0.0943	-2.64359	0.00824673	0.0309±0.0535	-4.47806	0.000775349	0.6964±0.4794
Goano01G2342	Chr01	- && F4HPR5.1 RecName: Full=Dynamin-related protein 5A; AltName: Full=Protein ARC5-like && PF00350:Dynamin family	0.2872±0.1756	-0.812846	0.470949	0.3595±0.1186	-0.49691	0.515423	0.1937±0.0897	-1.39092	0.0633821	0.0667±0.0752	-2.92577	0.00225488	0.5176±0.1804
Goano01G2354	Chr01	- && Q9FN37.1 RecName: Full=Phytosulfokine receptor 2; Short=AtPSKR2; AltName: Full=Phytosulfokine LRR receptor kinase 2; Flags: Precursor && PF13855:Leucine rich repeat|PF08263:Leucine rich repeat N-terminal domain|PF00069:Protein kinase domain	11.972±1.2539	0.0127518	0.97213	7.2888±0.3874	-0.701271	2.32e-06	9.0848±0.7385	-0.38054	0.011781	5.0771±0.6731	-1.23935	2.15e-12	12.0353±0.9203
Goano01G2356	Chr01	- && Q9S758.1 RecName: Full=Squamosa promoter-binding-like protein 5 && PF03110:SBP domain	1.8326±0.5254	2.36494	0.00675849	1.3322±0.6329	1.90036	0.035771	0.6059±0.2316	0.771152	0.517687	1.4948±0.8095	2.05802	0.0199969	0.3627±0.1921
Goano01G2358	Chr01	- && - && -	0.8065±0.3475	-0.734826	0.518909	0.5254±0.5293	-1.35612	0.257887	0.4861±0.1173	-1.46709	0.061432	0.2897±0.1544	-2.24359	0.00773853	1.3741±0.4507
Goano01G2366	Chr01	- && Q9FN29.1 RecName: Full=Homeobox-leucine zipper protein ATHB-52; AltName: Full=HD-ZIP protein ATHB-52; AltName: Full=Homeodomain transcription factor ATHB-52 && PF00046:Homeobox domain	1.0369±0.6014	-0.587995	0.577612	1.0469±1.1107	-0.572972	0.606324	0.1578±0.1752	-3.29086	0.000260216	0.2151±0.3726	-2.89517	0.0266544	1.5838±0.2598
Goano01G2367	Chr01	- && Q8GYH7.1 RecName: Full=E3 SUMO-protein ligase MMS21; AltName: Full=MMS21 homolog; Short=AtMMS21; AltName: Full=Protein HIGH PLOIDY 2 && PF11789:Zinc-finger of the MIZ type in Nse subunit	7.4001±0.4728	0.904976	0.00712679	11.4677±0.5768	1.538	1.88e-08	13.9077±1.4986	1.81909	2.99e-13	13.746±1.4986	1.7841	1.57e-10	3.9925±1.1296
Goano01G2371	Chr01	- && Q9FN26.1 RecName: Full=UDP-glycosyltransferase 79B6 && PF00201:UDP-glucoronosyl and UDP-glucosyl transferase	0.1013±0.055	-1.07677	0.664749	0.0596±0.0694	-1.86403	0.337235	0.0287±0.0497	-2.94094	0.154818	0±0	-4.81846	0.0304738	0.2191±0.2076
Goano01G2375	Chr01	- && - && -	4.2018±0.3785	-0.554197	0.0348844	1.3477±0.3479	-2.19176	6.53e-15	1.6245±0.2587	-1.92012	6.26e-16	0.5291±0.1718	-3.56434	1.92e-29	6.2642±1.0638
Goano01G2379	Chr01	- && Q62785.1 RecName: Full=28 kDa heat- and acid-stable phosphoprotein; AltName: Full=PDGF-associated protein; Short=PAP; AltName: Full=PDGFA-associated protein 1; Short=PAP1 >Q3UHX2.1 RecName: Full=28 kDa heat- and acid-stable phosphoprotein; AltName: Full=PDGF-associated protein; Short=PAP; AltName: Full=PDGFA-associated protein 1; Short=PAP1 && PF10252:Casein kinase substrate phosphoprotein P…	13.4634±1.9341	0.425108	0.281216	20.6824±3.5616	1.04623	0.000342841	15.5116±4.168	0.634961	0.039052	25.2514±1.2845	1.3193	4.16e-07	10.1391±2.8021
Goano01G2382	Chr01	- && Q9T080.1 RecName: Full=UDP-glycosyltransferase 79B2 && PF00201:UDP-glucoronosyl and UDP-glucosyl transferase	27.5379±2.2214	-0.0906267	0.741645	13.8597±2.5786	-1.0792	2.15e-08	14.2313±1.6418	-1.03913	1.51e-12	14.7219±2.6145	-1.00739	3.06e-07	29.7247±1.396
Goano01G2385	Chr01	- && Q9ZRA2.2 RecName: Full=Homogentisate 1,2-dioxygenase; AltName: Full=Homogentisate oxygenase; AltName: Full=Homogentisic acid oxidase; AltName: Full=Homogentisicase && PF04209:homogentisate 1,2-dioxygenase	21.6882±1.3958	0.517716	0.00858354	43.5519±2.8695	1.52475	1.26e-20	47.6405±4.4714	1.65747	5.37e-29	84.8005±15.2057	2.47214	7.91e-34	15.3479±2.1606
Goano01G2386	Chr01	- && F4IN23.1 RecName: Full=Basic leucine zipper 34; Short=AtbZIP34; Short=bZIP protein 34 && PF00170:bZIP transcription factor	10.0081±4.6572	-1.05826	0.00203768	0.2218±0.1089	-6.54313	1.25e-51	0.2753±0.1834	-6.25965	1.62e-60	0.0126±0.0218	-10.666	1.55e-17	21.124±4.7714
Goano01G2387	Chr01	- && - && -	134.2639±21.9155	-0.564217	0.00279008	163.1883±34.6634	-0.281642	0.257054	77.5205±3.68	-1.35221	3.03e-25	87.2511±13.3053	-1.19884	5.85e-11	201.3532±20.755
Goano01G2388	Chr01	- && - && PF01699:Sodium/calcium exchanger protein|PF13499:EF-hand domain pair	196.7433±16.6583	-0.531072	0.000429222	265.8662±72.666	-0.0957528	0.775992	117.1538±6.1017	-1.27498	1.59e-26	136.3639±12.3507	-1.07334	3.23e-12	288.3653±30.4016
Goano01G2389	Chr01	- && - && -	2.0612±0.2301	-1.00656	0.00325231	4.2624±0.3971	0.0462574	0.896963	4.4085±0.3487	0.0984158	0.761234	2.3865±0.675	-0.808933	0.0149419	4.1911±0.1518
Goano01G2390	Chr01	- && Q9SF32.1 RecName: Full=Protein IQ-DOMAIN 1 && -	6.462±0.7641	0.227895	0.58883	2.6917±1.3358	-1.03486	0.0146613	3.417±0.9881	-0.686724	0.0307445	2.2847±0.8737	-1.28933	0.000698519	5.5965±0.7555
Goano01G2393	Chr01	- && P51281.1 RecName: Full=Uncharacterized protein ycf45; AltName: Full=ORF565 && PF00004:ATPase family associated with various cellular activities (AAA)	9.6686±0.2063	0.494724	0.0270613	13.9626±7.0515	1.02628	0.0095463	10.3719±2.5432	0.600104	0.0110377	11.1099±1.2256	0.682299	0.000803115	6.9577±0.6673
Goano01G2394	Chr01	- && C0LGP4.1 RecName: Full=Probable LRR receptor-like serine/threonine-protein kinase At3g47570; Flags: Precursor && PF07714:Protein tyrosine kinase	4.1902±0.0037	-0.524005	0.205307	2.9904±0.1822	-1.00905	0.00108197	1.7487±0.4962	-1.78593	1.15e-06	0.788±0.45	-2.94975	1.47e-09	6.1139±0.3906
Goano01G2395	Chr01	- && - && PF13855:Leucine rich repeat|PF08263:Leucine rich repeat N-terminal domain	2.9276±0.1078	-0.729958	0.00968381	1.8308±0.4285	-1.40492	1.1e-06	1.1239±0.3712	-2.10695	1.3e-11	0.3991±0.0898	-3.62449	4.42e-25	4.9241±0.5179
Goano01G2410	Chr01	- && - && -	2.2219±0.4134	0.743239	0.411715	3.744±2.6549	1.49759	0.042383	0.3828±0.5944	-1.8038	0.148829	0.3153±0.0389	-2.08299	0.0169058	1.3432±0.4693
Goano01G2411	Chr01	- && - && -	3.8482±1.7482	1.68007	0.0925077	5.095±3.8194	2.07793	0.0177372	0.3647±0.4712	-1.71343	0.278222	0.62±0.6453	-0.963553	0.518894	1.2309±0.4047
Goano01G2412	Chr01	- && - && -	15.241±4.3212	0.283638	0.568046	28.1356±8.2837	1.1687	0.000206713	5.0898±1.8078	-1.29347	0.000166982	12.3946±5.5787	-0.0257578	0.961158	12.6846±3.1029
Goano01G2413	Chr01	- && Q9LKA5.1 RecName: Full=Multiple organellar RNA editing factor 8, chloroplastic/mitochondrial; AltName: Full=RNA editing-interacting protein 1; Flags: Precursor && -	25.1146±2.0871	0.485748	0.00792614	28.4958±2.0023	0.669735	8.66e-06	30.5684±3.8493	0.773909	8.55e-07	37.8005±7.8766	1.06385	6.66e-07	18.1708±0.856
Goano01G2414	Chr01	- && Q7G8Y3.2 RecName: Full=Probable chromatin-remodeling complex ATPase chain; AltName: Full=ISW2-like; AltName: Full=Sucrose nonfermenting protein 2 homolog && PF00176:SNF2 family N-terminal domain	8.0349±2.94	9.69916	6.3e-13	21.2279±10.3888	11.1016	2.37e-17	2.3265±1.1205	7.91319	9.54e-09	4.3393±3.685	8.79944	6.02e-05	0±0
Goano01G2415	Chr01	- && - && -	6.7837±1.8337	6.7494	3.39e-05	15.1454±9.6066	7.90823	1.43e-07	2.5471±1.8428	5.33608	0.00527524	4.4177±3.8954	6.11864	0.177482	0±0
Goano01G2416	Chr01	- && Q9MAH4.1 RecName: Full=ABC transporter G family member 10; Short=ABC transporter ABCG.10; Short=AtABCG10; AltName: Full=Probable white-brown complex homolog protein 10; Short=AtWBC10 && PF00005:ABC transporter|PF01061:ABC-2 type transporter	0.3825±0.2101	3.03825	0.0414977	0.3481±0.0892	2.90199	0.0205826	1.145±0.0806	4.60602	1.45e-07	1.1271±0.6629	4.57116	9.3e-06	0.0457±0.0564
Goano01G2417	Chr01	- && Q7XU38.3 RecName: Full=Cytochrome P450 87A3 && PF00067:Cytochrome P450	3.749±0.832	-1.33056	0.000655445	0.3409±0.1784	-4.78135	1.36e-20	0.0315±0.0545	-8.18261	4.86e-13	0±0	-10.591	3.88e-16	9.5915±4.8857
Goano01G2418	Chr01	- && Q9MAH3.1 RecName: Full=Protein DJ-1 homolog B; Short=AtDJ1B; Flags: Precursor && PF01965:DJ-1/PfpI family	0.9089±0.2302	0.480533	0.793406	3.4982±2.0892	2.42295	0.00683058	0.8957±0.4949	0.462711	0.692978	0.4716±0.1904	-0.478203	0.715038	0.655±0.7338
Goano01G2421	Chr01	- && Q9MAH3.1 RecName: Full=Protein DJ-1 homolog B; Short=AtDJ1B; Flags: Precursor && PF01965:DJ-1/PfpI family	18.4007±0.8283	0.314541	0.133173	27.3975±2.2585	0.88958	1.48e-08	40.2225±3.8046	1.44716	7.74e-25	47.5242±2.6622	1.66957	1.29e-30	15.0068±1.1259
Goano01G2426	Chr01	- && Q9MAH1.1 RecName: Full=TPR repeat-containing thioredoxin TTL1; AltName: Full=Tetratricopeptide repeat thioredoxin-like 1 && -	9.5748±1.885	-0.665952	0.00154947	3.3512±1.0103	-2.17873	2.05e-17	3.7804±0.0835	-2.00263	5.58e-38	3.2372±0.28	-2.245	1.03e-35	15.4114±1.7861
Goano01G2427	Chr01	- && Q8VWF6.1 RecName: Full=Protein STRICTOSIDINE SYNTHASE-LIKE 3; Short=AtSSL3; AltName: Full=Strictosidine synthase 9; Short=AtSS9; Flags: Precursor && PF00179:Ubiquitin-conjugating enzyme|PF03088:Strictosidine synthase	10.4286±0.8415	-0.386265	0.0501431	10.5497±1.4368	-0.367119	0.0538978	8.0698±0.7116	-0.750758	1.61e-06	6.733±1.1897	-1.03166	1.54e-07	13.8099±0.2891
Goano01G2428	Chr01	- && Q9FV65.1 RecName: Full=Phosphoenolpyruvate carboxylase 2; Short=PEPC 2; Short=PEPCase 2; Short=ppcC && PF00311:Phosphoenolpyruvate carboxylase	64.1089±3.8706	-0.250769	0.153621	33.0194±0.923	-1.20664	2.82e-21	33.0871±0.1388	-1.20044	1.33e-26	15.0443±4.224	-2.35684	1.3e-23	77.3268±7.1303
Goano01G2430	Chr01	- && Q39688.1 RecName: Full=Epidermis-specific secreted glycoprotein EP1; AltName: Full=52/54 kDa medium protein; Flags: Precursor && PF01453:D-mannose binding lectin	0.5314±0.3275	-2.62876	4.75e-05	0.1322±0.1231	-4.60596	1.91e-08	1.3806±0.915	-1.24324	0.0522713	0.6378±0.4931	-2.38362	0.000718539	3.3199±1.5614
Goano01G2431	Chr01	- && Q39688.1 RecName: Full=Epidermis-specific secreted glycoprotein EP1; AltName: Full=52/54 kDa medium protein; Flags: Precursor && PF01453:D-mannose binding lectin	8.0046±0.8216	-2.72777	3.01e-57	1.7982±0.984	-4.87826	1.26e-42	8.4732±2.7851	-2.63956	1.14e-34	9.9369±6.4523	-2.43169	7.66e-09	53.7377±9.6318
Goano01G2433	Chr01	- && Q39688.1 RecName: Full=Epidermis-specific secreted glycoprotein EP1; AltName: Full=52/54 kDa medium protein; Flags: Precursor && PF01453:D-mannose binding lectin	18.1442±3.1345	-2.28048	5.09e-37	6.1917±3.4357	-3.82973	1.03e-21	5.767±0.457	-3.93042	4.03e-131	8.6769±3.2888	-3.36	3.47e-28	89.3828±14.6723
Goano01G2436	Chr01	- && P81898.2 RecName: Full=Peptide-N4-(N-acetyl-beta-glucosaminyl)asparagine amidase A; Short=PNGase A; AltName: Full=Glycopeptide N-glycosidase; AltName: Full=N-glycanase; Contains: RecName: Full=Peptide-N4-(N-acetyl-beta-glucosaminyl)asparagine amidase A light chain; AltName: Full=PNGase A small chain; AltName: Full=PNGase A subunit B; Contains: RecName: Full=Peptide-N4-(N-acetyl-beta-glucosam…	5.8219±1.0236	-0.322758	0.332692	3.0006±0.5064	-1.27562	6.22e-08	2.9546±0.4387	-1.29416	1.11e-08	1.2619±0.5958	-2.54478	6.59e-12	7.3818±0.6085
Goano01G2438	Chr01	- && Q9MA83.1 RecName: Full=Receptor like protein 30; Short=AtRLP30; Flags: Precursor && PF08263:Leucine rich repeat N-terminal domain|PF13855:Leucine rich repeat	1.8195±1.0309	0.853882	0.199353	3.6158±1.8682	1.84588	0.000225124	6.9511±3.0279	2.79324	1.51e-15	4.0148±2.5479	1.98007	0.000465258	1.019±0.4553
Goano01G2439	Chr01	- && Q9MA83.1 RecName: Full=Receptor like protein 30; Short=AtRLP30; Flags: Precursor && PF08263:Leucine rich repeat N-terminal domain	0.2479±0.3665	1.78515	1	0.395±0.4382	2.45318	0.236084	0.7937±0.3391	3.46056	0.0107144	0.6037±0.5848	3.04115	0.061184	0.0735±0.0062
Goano01G2459	Chr01	- && Q8GW46.1 RecName: Full=Axial regulator YABBY 5 && PF04690:YABBY protein	35.6369±9.6877	-0.249087	0.464863	14.8109±1.945	-1.51334	6.53e-17	12.4842±1.9193	-1.75738	1.79e-25	6.3924±2.7781	-2.74384	1.65e-16	42.9227±4.9789
Goano01G2462	Chr01	- && P16273.2 RecName: Full=Pathogen-related protein && -	0.2802±0.2431	-0.412299	0.883888	0.0629±0.109	-2.55824	0.181512	0.063±0.1091	-2.59075	0.154897	0±0	-5.06004	0.0115775	0.3749±0.2232
Goano01G2463	Chr01	- && P16273.2 RecName: Full=Pathogen-related protein && -	2.701±0.8883	1.77156	0.00322	2.8371±0.3041	1.84056	6.97e-05	4.6054±0.6565	2.54452	1.26e-09	5.5532±0.618	2.7956	5.96e-13	0.8067±0.1436
Goano01G2467	Chr01	- && Q8VYH6.1 RecName: Full=Cytochrome b561 and DOMON domain-containing protein At4g17280; AltName: Full=Protein b561A.tha2; Flags: Precursor && PF04526:Protein of unknown function (DUF568)	0.255±0.0907	-0.79992	0.688421	0.0804±0.1017	-2.46432	0.154161	0±0	-5.71454	0.00275247	0.0659±0.1141	-2.79685	0.13563	0.4537±0.355
Goano01G2469	Chr01	- && - && -	23.7325±2.5095	0.517964	0.00292209	30.3587±5.3792	0.874587	3.24e-06	34.8688±4.3557	1.07737	3.46e-14	30.3237±1.5812	0.857963	2e-09	16.8012±1.2577
Goano01G2471	Chr01	- && P52839.2 RecName: Full=Cytosolic sulfotransferase 12; Short=AtSOT12; AltName: Full=Sulfotransferase 1; Short=AtST1 && PF00685:Sulfotransferase domain	0.5447±0.3246	-0.544876	0.75931	0.1692±0.2282	-2.21427	0.115974	0.3358±0.2328	-1.24538	0.274882	0.1014±0.1756	-3.01686	0.0455023	0.8037±0.4189
Goano01G2474	Chr01	- && - && PF13855:Leucine rich repeat	0.3891±0.3205	-0.37754	0.847464	1.5272±0.2244	1.61331	0.00597745	1.8011±0.5502	1.85519	0.00169077	1.2403±1.1327	1.28848	0.249493	0.5089±0.1588
Goano01G2479	Chr01	- && Q9FF31.1 RecName: Full=LEAF RUST 10 DISEASE-RESISTANCE LOCUS RECEPTOR-LIKE PROTEIN KINASE-like 2.1; AltName: Full=Probable receptor-like serine/threonine-protein kinase LRK10L-2.1; Flags: Precursor && PF14380:Wall-associated receptor kinase C-terminal|PF00069:Protein kinase domain	1.0151±0.136	-0.0280331	0.976639	0.406±0.2209	-1.34645	0.0202928	0.437±0.1398	-1.24365	0.0136865	0.0659±0.0397	-4.006	2.34e-08	1.0507±0.0817
Goano01G2481	Chr01	- && Q1MX30.1 RecName: Full=Receptor kinase-like protein Xa21; Contains: RecName: Full=Receptor kinase-like protein Xa21, processed; Flags: Precursor && -	0.1707±0.063	0.907306	0.581289	1.1129±0.3488	3.62039	3.92e-09	1.1924±0.3448	3.72374	1.33e-10	1.3717±0.3064	3.90634	4.45e-12	0.0926±0.0521
Goano01G2487	Chr01	- && - && -	1.7686±0.7461	-0.707179	0.194763	0.6551±0.2066	-2.1386	7.02e-08	1.0953±0.3203	-1.39083	0.000176941	0.8197±0.2015	-1.83152	9.26e-07	2.9241±0.4321
Goano01G2503	Chr01	- && Q1MX30.1 RecName: Full=Receptor kinase-like protein Xa21; Contains: RecName: Full=Receptor kinase-like protein Xa21, processed; Flags: Precursor && PF07714:Protein tyrosine kinase	6.0086±2.0637	0.0776832	0.941087	10.6017±2.5161	0.895824	0.0387605	3.6442±1.0142	-0.637784	0.216933	1.341±0.1845	-2.09953	8.9e-05	5.7728±2.1061
Goano01G2504	Chr01	- && Q1MX30.1 RecName: Full=Receptor kinase-like protein Xa21; Contains: RecName: Full=Receptor kinase-like protein Xa21, processed; Flags: Precursor && PF08263:Leucine rich repeat N-terminal domain|PF00069:Protein kinase domain|PF13855:Leucine rich repeat	10.1494±1.7802	0.844	0.00143829	14.9348±2.88	1.4024	6.22e-08	5.9259±0.5032	0.072234	0.805006	3.1147±0.2996	-0.873821	0.00163401	5.7264±1.5478
Goano01G2505	Chr01	- && C0LGG8.1 RecName: Full=Probable LRR receptor-like serine/threonine-protein kinase At1g53430; Flags: Precursor && PF07714:Protein tyrosine kinase|PF11721:Di-glucose binding within endoplasmic reticulum|PF13855:Leucine rich repeat	9.0038±0.9245	-0.0117358	0.979648	7.7443±1.9391	-0.228999	0.498621	5.5234±0.769	-0.712495	0.000474414	4.1486±0.2216	-1.14438	1.19e-07	9.2155±1.8369
Goano01G2506	Chr01	- && C0LGN2.1 RecName: Full=Probable leucine-rich repeat receptor-like serine/threonine-protein kinase At3g14840; Flags: Precursor && PF13855:Leucine rich repeat|PF07714:Protein tyrosine kinase|PF11721:Di-glucose binding within endoplasmic reticulum	28.8785±4.4675	-0.534352	0.0110583	30.5538±10.6925	-0.453469	0.159065	14.5406±0.4067	-1.52081	2.79e-25	8.1201±3.5904	-2.38112	4.17e-14	42.4443±7.2082
Goano01G2507	Chr01	- && P93604.1 RecName: Full=Rust resistance kinase Lr10; AltName: Full=Probable receptor-like serine/threonine-protein kinase LRK10; Flags: Precursor && PF13947:Wall-associated receptor kinase galacturonan-binding|PF00069:Protein kinase domain	0.5247±0.4369	-0.46205	0.774647	1.7799±0.3215	1.29469	0.00278298	1.0638±0.3421	0.552863	0.342944	0.4511±0.1943	-0.695192	0.307145	0.7362±0.1849
Goano01G2508	Chr01	- && C0LGN2.1 RecName: Full=Probable leucine-rich repeat receptor-like serine/threonine-protein kinase At3g14840; Flags: Precursor && -	9.9591±1.2582	0.414042	0.650894	21.1193±4.8909	1.50012	0.0100052	22.4001±2.7488	1.58973	0.00053544	4.3113±2.5241	-0.80878	0.339262	7.5474±6.1527
Goano01G2509	Chr01	- && - && -	5.6025±1.0574	-0.489243	0.254221	2.5276±1.1275	-1.63971	5.8e-05	2.4265±0.6011	-1.69811	8.22e-07	1.0144±0.0653	-2.9724	4.52e-15	7.9927±1.1027
Goano01G2510	Chr01	- && C0LGG9.2 RecName: Full=Probable LRR receptor-like serine/threonine-protein kinase At1g53440; Flags: Precursor && -	4.9988±1.8689	0.682918	0.42852	8.5766±2.3801	1.45961	0.00544112	7.6244±0.6504	1.2945	0.0066717	4.5996±1.4175	0.54832	0.401181	3.1474±1.6017
Goano01G2511	Chr01	- && - && PF13855:Leucine rich repeat	10.9619±3.1179	0.880476	0.0762867	17.4542±6.0841	1.55182	0.000690052	11.0739±4.0367	0.900634	0.0350269	6.3362±1.1115	0.0746055	0.897723	6.0333±2.8314
Goano01G2514	Chr01	- && Q8VY22.1 RecName: Full=Protein trichome birefringence-like 38 && PF14416:PMR5 N terminal Domain|PF13839:GDSL/SGNH-like Acyl-Esterase family found in Pmr5 and Cas1p	0.4455±0.1971	-2.23972	0.00146398	0.1183±0.16	-4.19846	6.79e-06	0.1938±0.1281	-3.43223	3.45e-06	0.2093±0.2756	-3.37771	0.000337415	2.16±0.8326
Goano01G2515	Chr01	- && Q9ZV89.1 RecName: Full=Protein trichome birefringence-like 42 && PF14416:PMR5 N terminal Domain|PF13839:GDSL/SGNH-like Acyl-Esterase family found in Pmr5 and Cas1p	7.042±1.6868	-0.782651	0.018315	1.1686±0.5966	-3.37446	1.16e-17	0.7475±0.3971	-4.01042	1.31e-27	0.2445±0.1618	-5.66586	1.48e-28	12.3143±3.1491
Goano01G2516	Chr01	- && Q9SYL9.1 RecName: Full=50S ribosomal protein L13, chloroplastic; AltName: Full=CL13; AltName: Full=Protein EMBRYO DEFECTIVE 1473; Flags: Precursor && PF00572:Ribosomal protein L13	98.9881±2.0968	-0.78945	5.59e-06	54.2089±8.6468	-1.65702	1.74e-15	37.1719±1.3474	-2.19859	2.41e-44	51.3204±3.3184	-1.75089	2.74e-20	173.5573±31.5189
Goano01G2517	Chr01	- && P93604.1 RecName: Full=Rust resistance kinase Lr10; AltName: Full=Probable receptor-like serine/threonine-protein kinase LRK10; Flags: Precursor && PF13947:Wall-associated receptor kinase galacturonan-binding|PF07714:Protein tyrosine kinase	1.2885±0.224	-0.908465	0.145416	1.1018±0.1052	-1.13433	0.029176	1.7141±0.3782	-0.496031	0.333245	1.3344±0.4809	-0.877182	0.116999	2.4479±0.972
Goano01G2518	Chr01	- && P93604.1 RecName: Full=Rust resistance kinase Lr10; AltName: Full=Probable receptor-like serine/threonine-protein kinase LRK10; Flags: Precursor && PF00069:Protein kinase domain	1.2052±0.4907	-1.5748	0.0186523	1.3808±0.2658	-1.37372	0.00974403	2.0399±1.1155	-0.806618	0.186557	2.7945±1.7486	-0.378253	0.586399	3.6357±0.8127
Goano01G2519	Chr01	- && P93604.1 RecName: Full=Rust resistance kinase Lr10; AltName: Full=Probable receptor-like serine/threonine-protein kinase LRK10; Flags: Precursor && PF13947:Wall-associated receptor kinase galacturonan-binding|PF00069:Protein kinase domain	0.2973±0.1761	-1.21707	0.252975	0.203±0.1318	-1.75288	0.0540233	0.1351±0.0109	-2.33788	0.0041691	0.1502±0.0587	-2.21272	0.00715355	0.6931±0.3929
Goano01G2521	Chr01	- && P93604.1 RecName: Full=Rust resistance kinase Lr10; AltName: Full=Probable receptor-like serine/threonine-protein kinase LRK10; Flags: Precursor && PF13947:Wall-associated receptor kinase galacturonan-binding|PF00069:Protein kinase domain	11.4553±0.352	0.761833	0.0492585	20.1285±2.822	1.57553	1.88e-05	12.3385±2.8397	0.873759	0.00932855	12.0533±2.271	0.820083	0.0465099	6.8493±3.2495
Goano01G2523	Chr01	- && Q9SYM1.1 RecName: Full=Mechanosensitive ion channel protein 6; AltName: Full=Mechanosensitive channel of small conductance-like 6; AltName: Full=MscS-Like protein 6 && PF00924:Mechanosensitive ion channel	0.244±0.1739	0.487718	0.791673	0.5636±0.1826	1.69212	0.0176653	1.437±0.3393	3.04737	6.36e-09	1.9996±0.5657	3.50805	7.31e-12	0.1776±0.0591
Goano01G2524	Chr01	- && Q9SYM2.2 RecName: Full=B-box zinc finger protein 22; AltName: Full=Protein DOUBLE B-BOX 3; AltName: Full=Protein LIGHT-REGULATED ZINC FINGER PROTEIN 1; AltName: Full=Protein SALT TOLERANCE HOMOLOG 3 && PF00643:B-box zinc finger	7.4945±0.4166	0.867905	7.36e-05	9.2786±0.3415	1.17675	3.33e-11	10.6±1.1214	1.37159	1.65e-13	12.9725±2.9383	1.64659	4.57e-12	4.1631±0.1711
Goano01G2548	Chr01	- && Q9SYM5.1 RecName: Full=Trifunctional UDP-glucose 4,6-dehydratase/UDP-4-keto-6-deoxy-D-glucose 3,5-epimerase/UDP-4-keto-L-rhamnose-reductase RHM1; AltName: Full=Protein REPRESSOR OF LRX1 1; AltName: Full=Rhamnose biosynthetic enzyme 1; Short=AtRHM1; Includes: RecName: Full=UDP-glucose 4,6-dehydratase; Includes: RecName: Full=UDP-4-keto-6-deoxy-D-glucose 3,5-epimerase/UDP-4-keto-L-rhamnose 4-k…	39.2655±3.9729	-0.172168	0.400517	20.6319±4.2022	-1.09911	1.1e-08	15.7474±1.2321	-1.48544	1.91e-35	13.3333±2.1717	-1.74291	4.58e-24	44.8564±1.9597
Goano01G2553	Chr01	- && Q39224.1 RecName: Full=Protein SRG1; Short=AtSRG1; AltName: Full=Protein SENESCENCE-RELATED GENE 1 && PF14226:non-haem dioxygenase in morphine synthesis N-terminal|PF03171:2OG-Fe(II) oxygenase superfamily	2.5706±0.5951	-0.263272	0.610432	2.3847±0.5656	-0.372012	0.294587	2.2606±0.4009	-0.445493	0.157778	1.4221±0.7012	-1.13563	0.0162284	3.1289±0.2481
Goano01G2555	Chr01	- && Q9LUC3.2 RecName: Full=Mitogen-activated protein kinase 19; Short=AtMPK19; Short=MAP kinase 19 && PF00069:Protein kinase domain	49.538±3.0076	0.131608	0.525364	36.2398±4.9906	-0.317764	0.0717716	27.0711±3.0086	-0.735678	2.04e-08	12.812±2.9955	-1.83407	1.03e-18	45.843±2.3708
Goano01G2556	Chr01	- && Q9SKQ2.1 RecName: Full=Dirigent protein 4; Short=AtDIR4; Flags: Precursor && PF03018:Dirigent-like protein	0.7262±0.2389	-1.60811	0.0983097	0±0	-6.79942	9.67e-06	0±0	-6.87551	4.36e-06	0±0	-6.85984	5.86e-06	2.2395±1.0912
Goano01G2557	Chr01	- && O22197.1 RecName: Full=Probable E3 ubiquitin-protein ligase RHC1A; AltName: Full=RING-H2 finger C1a; AltName: Full=RING-H2 zinc finger protein RHC1a && PF14369:zinc-ribbon|PF13639:Ring finger domain	1.8601±0.5316	-0.263072	0.730857	0.9324±0.1637	-1.26281	0.00430657	0.989±0.2581	-1.16978	0.0096454	0.9442±0.1234	-1.26024	0.00313011	2.2677±0.5022
Goano01G2562	Chr01	- && Q9SYM9.1 RecName: Full=Receptor-like serine/threonine-protein kinase At1g78530 && -	1.3532±0.2923	-1.039	0.0819284	0.8279±0.6323	-1.74486	0.0123403	0.5766±0.316	-2.26041	7.28e-05	0.3293±0.2622	-3.08314	1.45e-05	2.8257±0.956
Goano01G2575	Chr01	- && H2DH21.1 RecName: Full=Cytochrome P450 CYP72A219; AltName: Full=Cytochrome P450 CYP72A129 [Panax ginseng] && PF00067:Cytochrome P450	38.2756±6.9587	0.828162	3.36e-06	55.5054±12.8946	1.36549	4.16e-11	34.8644±4.7511	0.696977	1.83e-06	60.3197±23.1129	1.47166	5.25e-07	21.8661±0.8227
Goano01G2576	Chr01	- && Q8L9S1.2 RecName: Full=60S ribosomal protein L18a-like protein && -	0.4105±0.091	-1.4882	0.238504	0.4514±0.4185	-1.36498	0.269926	0.099±0.1109	-3.55034	0.00509462	0.5412±0.4874	-1.10462	0.407156	1.181±0.9216
Goano01G2581	Chr01	- && Q93XX4.2 RecName: Full=C2 domain-containing protein At1g53590; AltName: Full=N-terminal-TM-C2 domain type 6 protein 1; Short=NTMC2TYPE6.1 && PF00168:C2 domain	22.1662±7.4176	0.445353	0.249951	28.6166±5.9977	0.815622	0.0062099	37.5472±3.7837	1.21165	4.86e-09	70.1431±24.5144	2.09576	1.03e-10	16.4877±5.1349
Goano01G2582	Chr01	- && P93604.1 RecName: Full=Rust resistance kinase Lr10; AltName: Full=Probable receptor-like serine/threonine-protein kinase LRK10; Flags: Precursor && PF00069:Protein kinase domain|PF13947:Wall-associated receptor kinase galacturonan-binding	0.4576±0.1791	0.879396	0.535783	2.0878±1.0259	3.06691	3.67e-05	0.8345±0.1217	1.74877	0.0201976	1.4979±0.4081	2.57441	0.000389242	0.2511±0.2261
Goano01G2586	Chr01	- && - && PF07649:C1-like domain	1.243±0.3452	-0.335412	0.667591	0.2098±0.1011	-2.89595	1.58e-06	0.2188±0.0689	-2.84596	1.56e-07	0.0665±0.1152	-4.61041	3.23e-06	1.5975±0.7057
Goano01G2587	Chr01	- && P93604.1 RecName: Full=Rust resistance kinase Lr10; AltName: Full=Probable receptor-like serine/threonine-protein kinase LRK10; Flags: Precursor && PF00069:Protein kinase domain	5.6023±2.0537	-0.37436	0.373719	2.4121±0.8956	-1.58779	1.06e-06	3.8635±1.0649	-0.905186	0.000510152	2.3482±1.1611	-1.64792	2.96e-05	7.3696±0.0841
Goano01G2588	Chr01	- && - && -	2.3818±2.4858	-0.404967	0.862709	0.5094±0.6444	-2.63409	0.0499985	0.2057±0.3564	-4.00287	0.0108212	0±0	-5.86645	0.000492723	3.2348±1.2834
Goano01G2589	Chr01	- && - && -	2.6198±1.8869	-1.13492	0.416558	0.3489±0.6043	-4.00574	0.00466149	0.3514±0.1709	-4.03896	0.000531685	0±0	-6.88781	2.6e-05	5.8291±3.9794
Goano01G2590	Chr01	- && - && -	5.1783±2.7713	0.235435	0.824233	0.6446±0.6684	-2.7576	0.00229829	0.0311±0.0539	-7.01544	3.36e-07	0±0	-7.96139	9.66e-09	4.4573±1.9637
Goano01G2591	Chr01	- && - && -	3.4686±3.3311	0.613724	0.678829	0.3502±0.431	-2.67886	0.0319198	0.7031±0.5544	-1.68965	0.092863	0.1276±0.0547	-4.16367	0.00071799	2.2869±2.2866
Goano01G2593	Chr01	- && - && -	0.8228±0.3123	0.0693807	0.978467	0.0889±0.154	-3.13226	0.121676	0±0	-5.06323	0.0136272	0±0	-5.04855	0.0151321	0.7876±0.598
Goano01G2595	Chr01	- && - && -	5.847±4.3044	0.655427	0.532468	1.6436±1.3449	-1.16995	0.199098	0.4312±0.276	-3.10757	5.1e-05	0.0583±0.0506	-6.01049	4.68e-06	3.7499±2.7471
Goano01G2601	Chr01	- && - && PF03372:Endonuclease/Exonuclease/phosphatase family	0.8641±0.2214	1.363	0.368565	1.5656±0.2224	2.2259	0.00819551	0.7604±0.2069	1.18464	0.310947	0.5216±0.3553	0.629849	0.642301	0.3396±0.1008
Goano01G2608	Chr01	- && P93604.1 RecName: Full=Rust resistance kinase Lr10; AltName: Full=Probable receptor-like serine/threonine-protein kinase LRK10; Flags: Precursor && PF13947:Wall-associated receptor kinase galacturonan-binding|PF00069:Protein kinase domain	1.0515±0.2051	1.99787	0.00344036	2.4945±0.8267	3.24308	7.93e-10	0.7932±0.4308	1.60037	0.0353895	1.5283±1.0534	2.53268	0.000807017	0.2639±0.148
Goano01G2609	Chr01	- && P93604.1 RecName: Full=Rust resistance kinase Lr10; AltName: Full=Probable receptor-like serine/threonine-protein kinase LRK10; Flags: Precursor && PF00069:Protein kinase domain|PF07714:Protein tyrosine kinase	7.6386±0.3592	0.91447	0.00284778	16.5767±1.9184	2.03346	1.43e-13	12.5035±2.6313	1.63044	7.19e-10	10.5216±1.3137	1.36241	5.75e-06	4.099±1.4222
Goano01G2610	Chr01	- && P93604.1 RecName: Full=Rust resistance kinase Lr10; AltName: Full=Probable receptor-like serine/threonine-protein kinase LRK10; Flags: Precursor && PF00069:Protein kinase domain	3.2346±1.0579	0.757094	0.263468	1.3621±0.1123	-0.486468	0.43656	0.7789±0.3283	-1.28592	0.0513509	0.38±0.2268	-2.34722	0.00144517	1.9311±0.5006
Goano01G2615	Chr01	- && - && -	2.9097±0.9035	1.38913	0.142215	1.1537±0.8309	0.0591069	0.968732	0.2247±0.1123	-2.30408	0.0710889	0±0	-5.73442	0.00152604	1.1239±0.745
Goano01G2618	Chr01	- && Q9SQ80.1 RecName: Full=Gibberellin 2-beta-dioxygenase 1; AltName: Full=GA 2-oxidase 1; AltName: Full=Gibberellin 2-beta-hydroxylase 1; AltName: Full=Gibberellin 2-oxidase 1; AltName: Full=Protein SLENDER && PF03171:2OG-Fe(II) oxygenase superfamily|PF14226:non-haem dioxygenase in morphine synthesis N-terminal	1.932±0.5428	-0.403485	0.545532	1.1813±1.1236	-1.11055	0.152103	1.1982±0.5883	-1.09623	0.0277387	2.5525±2.5706	-0.0124607	0.990409	2.5954±0.4109
Goano01G2619	Chr01	- && Q9M9F9.2 RecName: Full=Interactor of constitutive active ROPs 4; AltName: Full=ROP-interactive partner 4 && -	20.123±1.6026	-0.596517	0.000766208	6.2378±1.5904	-2.28267	2.61e-24	4.6888±1.0398	-2.69404	1.07e-45	5.2374±2.7237	-2.55397	3.44e-11	30.8244±3.4639
Goano01G2621	Chr01	- && Q1G3U8.1 RecName: Full=VQ motif-containing protein 1; Short=AtVQ1 && PF05678:VQ motif	0.1925±0.1278	-1.07642	0.500292	0.2977±0.2614	-0.459989	0.773435	0.8297±0.5582	1.02346	0.230016	1.2994±0.5923	1.64959	0.0189505	0.4138±0.1775
Goano01G2626	Chr01	- && O81122.1 RecName: Full=Ethylene receptor && -	2.9706±0.3711	1.60205	0.0259931	2.4743±1.2001	1.34448	0.0909959	3.209±0.2308	1.71862	0.00367336	3.375±0.4818	1.77242	0.0029253	0.9817±0.5605
Goano01G2627	Chr01	- && Q9LRR7.1 RecName: Full=9-cis-epoxycarotenoid dioxygenase NCED3, chloroplastic; Short=AtNCED3; AltName: Full=Protein SALT TOLERANT 1; Flags: Precursor && PF03055:Retinal pigment epithelial membrane protein	17.1468±8.4355	0.92005	0.179934	14.649±5.902	0.692317	0.0763869	24.4008±9.4888	1.43168	2.36e-07	44.7245±34.8289	2.2899	0.00558182	9.2041±2.6231
Goano01G2630	Chr01	- && Q9LRR9.1 RecName: Full=Peroxisomal (S)-2-hydroxy-acid oxidase GLO1; AltName: Full=Glycolate oxidase 1; Short=AtGLO1; Short=GOX 1; AltName: Full=Short chain alpha-hydroxy acid oxidase GLO1 && PF01070:FMN-dependent dehydrogenase	332.0349±30.9943	-0.204892	0.309872	352.2987±177.3686	-0.117502	0.80704	237.501±48.2405	-0.684385	2.2e-05	173.2088±74.8491	-1.1588	0.000339959	388.0968±39.8588
Goano01G2632	Chr01	- && - && -	1.0338±0.2218	-3.20569	1.47e-09	0±0	-8.73285	9.72e-11	0±0	-8.81158	2.01e-11	0±0	-8.79325	4.14e-11	9.7488±3.5691
Goano01G2633	Chr01	- && Q9SSS9.1 RecName: Full=ATP synthase subunit delta, chloroplastic; AltName: Full=ATP synthase F(1) sector subunit delta; AltName: Full=F-type ATPase subunit delta; Flags: Precursor && PF00213:ATP synthase delta (OSCP) subunit	189.7781±45.3864	-0.642083	0.00828687	145.2156±40.3773	-1.02723	0.00011227	81.0806±9.189	-1.86611	2.75e-29	68.3662±18.9563	-2.13028	1.08e-15	300.5312±63.7172
Goano01G2634	Chr01	- && Q8W4Z5.1 RecName: Full=CASP-like protein F16; AltName: Full=CASP-like protein 2A1; Short=GhCASPL2A1 && PF04535:Domain of unknown function (DUF588)	214.7314±11.8823	-0.0270632	0.932582	123.3515±12.2646	-0.825287	1.94e-07	42.5125±3.1655	-2.35909	2.26e-72	11.5822±4.2086	-4.25541	2.26e-58	221.8559±25.4119
Goano01G2635	Chr01	- && Q9C899.1 RecName: Full=Feruloyl CoA ortho-hydroxylase 2 && PF14226:non-haem dioxygenase in morphine synthesis N-terminal|PF03171:2OG-Fe(II) oxygenase superfamily	0.1847±0.1287	0.083555	0.978544	0.6595±0.2129	1.92595	0.0361449	0.9922±0.6872	2.52191	0.00576918	1.4777±0.3338	3.0703	9.42e-06	0.1744±0.0665
Goano01G2639	Chr01	- && Q1IKG8.1 RecName: Full=UDP-N-acetylmuramoylalanine--D-glutamate ligase; AltName: Full=D-glutamic acid-adding enzyme; AltName: Full=UDP-N-acetylmuramoyl-L-alanyl-D-glutamate synthetase && PF08245:Mur ligase middle domain	11.0388±0.7936	-0.323159	0.210975	6.001±0.9777	-1.20133	6.18e-08	6.6901±0.7649	-1.04139	7.75e-08	3.3443±1.9463	-2.06438	5.29e-07	14.0188±1.9667
Goano01G2642	Chr01	- && Q9C899.1 RecName: Full=Feruloyl CoA ortho-hydroxylase 2 && PF14226:non-haem dioxygenase in morphine synthesis N-terminal|PF03171:2OG-Fe(II) oxygenase superfamily	0±0	NA	NA	0.0898±0.0481	3.52385	0.258753	0.1925±0.1191	4.63206	0.0380834	0.4139±0.1077	5.71701	0.000779354	0±0
Goano01G2643	Chr01	- && Q8LGM7.1 RecName: Full=Molybdenum cofactor sulfurase; Short=MCS; Short=MOS; Short=MoCo sulfurase; AltName: Full=Molybdenum cofactor sulfurtransferase && PF03476:MOSC N-terminal beta barrel domain|PF03473:MOSC domain|PF00266:Aminotransferase class-V	4.2672±0.3517	0.176603	0.646303	7.2165±1.1381	0.936731	1.58e-05	7.4274±0.8106	0.981108	2.7e-07	9.6435±1.2602	1.3414	1.29e-11	3.8243±0.0429
Goano01G2644	Chr01	- && Q9SK55.1 RecName: Full=Transcription factor JUNGBRUNNEN 1; AltName: Full=NAC domain-containing protein 42; Short=ANAC042 && PF02365:No apical meristem (NAM) protein	3.2274±1.9727	-0.160129	0.890444	1.4188±0.277	-1.34515	0.00246144	2.056±0.6156	-0.808392	0.0776534	2.193±0.6245	-0.731754	0.109144	3.6714±0.6993
Goano01G2658	Chr01	- && O81906.1 RecName: Full=G-type lectin S-receptor-like serine/threonine-protein kinase B120; Flags: Precursor && PF00069:Protein kinase domain	8.2744±1.4549	0.385218	0.545117	16.1746±7.114	1.35783	0.00201791	11.7654±1.4358	0.90017	0.0111056	14.1069±0.9819	1.14353	0.000402472	6.3945±1.3808
Goano01G2661	Chr01	- && Q9LPZ9.2 RecName: Full=G-type lectin S-receptor-like serine/threonine-protein kinase SD1-13; AltName: Full=Calmodulin-binding receptor-like protein kinase 1; AltName: Full=Receptor-like protein kinase 2; AltName: Full=S-domain-1 (SD1) receptor kinase 13; Short=SD1-13; Flags: Precursor && PF01453:D-mannose binding lectin|PF08276:PAN-like domain|PF00954:S-locus glycoprotein domain|PF00069:Prot…	0.0408±0.0244	1.23381	1	0.1954±0.2028	3.46715	0.0995087	0.2604±0.029	3.87599	0.0159254	1.3661±0.6941	6.23514	8.31e-07	0.0172±0.0299
Goano01G2662	Chr01	- && Q9SXB8.3 RecName: Full=G-type lectin S-receptor-like serine/threonine-protein kinase At1g11330; Flags: Precursor && PF08276:PAN-like domain|PF07714:Protein tyrosine kinase	0.4328±0.2684	3.28879	0.0639998	0.7509±0.4792	4.09531	0.00187551	0.8794±0.3802	4.32991	0.000292886	2.3506±1.7368	5.7367	7.4e-07	0.0463±0.0482
Goano01G2664	Chr01	- && Q9LPZ9.2 RecName: Full=G-type lectin S-receptor-like serine/threonine-protein kinase SD1-13; AltName: Full=Calmodulin-binding receptor-like protein kinase 1; AltName: Full=Receptor-like protein kinase 2; AltName: Full=S-domain-1 (SD1) receptor kinase 13; Short=SD1-13; Flags: Precursor && PF00954:S-locus glycoprotein domain|PF07714:Protein tyrosine kinase|PF08276:PAN-like domain|PF01453:D-man…	0.1669±0.0804	0.617542	0.784028	0.6286±0.0645	2.54196	0.000661071	0.5347±0.0734	2.30794	0.0046679	1.4336±0.7369	3.71865	3.99e-07	0.1107±0.0368
Goano01G2665	Chr01	- && Q9SXB8.3 RecName: Full=G-type lectin S-receptor-like serine/threonine-protein kinase At1g11330; Flags: Precursor && PF00954:S-locus glycoprotein domain|PF08276:PAN-like domain|PF07714:Protein tyrosine kinase	1.7831±0.5777	0.00947531	0.991574	3.1118±1.1007	0.816729	0.0419328	5.1441±0.165	1.54823	1.12e-09	8.6219±1.4513	2.276	5.33e-18	1.7948±0.3214
Goano01G2666	Chr01	- && Q9SXB4.1 RecName: Full=G-type lectin S-receptor-like serine/threonine-protein kinase At1g11300; Flags: Precursor && PF01453:D-mannose binding lectin	2.6465±0.4133	0.145728	0.921308	1.4978±0.6134	-0.668159	0.4553	5.0231±0.6482	1.07554	0.0607158	8.123±2.3731	1.75103	0.000656621	2.4072±0.8773
Goano01G2670	Chr01	- && Q84TE6.2 RecName: Full=NAC domain-containing protein 21/22; Short=ANAC021/ANAC022 && PF02365:No apical meristem (NAM) protein	3.1514±1.5641	0.0749796	0.945913	3.6237±0.5394	0.279251	0.60851	4.4884±1.2666	0.593539	0.170526	9.7864±6.2477	1.70245	0.00227965	3.0194±1.4097
Goano01G2672	Chr01	- && P06183.1 RecName: Full=Photosystem II 10 kDa polypeptide, chloroplastic; AltName: Full=Light-inducible tissue-specific ST-LS1 protein; Flags: Precursor && PF04725:Photosystem II 10 kDa polypeptide PsbR	0.5536±0.2469	-0.487654	0.83099	0.981±0.9571	0.323916	0.837145	5.7682±0.9382	2.88522	8.55e-07	6.3175±2.3671	3.00186	1.47e-06	0.7917±0.0708
Goano01G2675	Chr01	- && Q9LUL2.1 RecName: Full=Serine/threonine-protein kinase WAG2 && PF00069:Protein kinase domain	0.7573±0.3864	0.320219	0.855411	1.6284±0.2524	1.42381	0.0586473	2.3193±0.7292	1.93937	0.00201047	2.1949±0.0382	1.83903	0.00580733	0.6119±0.511
Goano01G2676	Chr01	- && F4IBQ9.1 RecName: Full=Kinesin-like protein KIN-14Q && -	0.5468±0.3862	-2.54504	0.0012201	0.2186±0.2395	-3.83992	8.71e-06	0.3312±0.064	-3.2562	4.82e-06	0±0	-7.55747	4.67e-08	3.2106±0.7725
Goano01G2677	Chr01	- && F4IBQ9.1 RecName: Full=Kinesin-like protein KIN-14Q && PF11721:Di-glucose binding within endoplasmic reticulum|PF00225:Kinesin motor domain	0.3795±0.0537	-2.22886	9.94e-08	0.1923±0.1101	-3.20286	1.62e-10	0.3185±0.1267	-2.48706	9.88e-09	0.1028±0.0742	-4.14512	1.38e-12	1.8137±0.4013
Goano01G2680	Chr01	- && - && -	5.8128±2.3225	-1.59651	0.001982	1.202±0.8916	-3.87345	4.46e-10	0.3588±0.3112	-5.64646	9.33e-11	0±0	-8.48947	1.15e-10	17.9352±3.9476
Goano01G2681	Chr01	- && Q9SBJ1.1 RecName: Full=[Pyruvate dehydrogenase (acetyl-transferring)] kinase, mitochondrial; Short=AtPDHK; Short=Pyruvate dehydrogenase kinase && PF02518:Histidine kinase-, DNA gyrase B-, and HSP90-like ATPase|PF10436:Mitochondrial branched-chain alpha-ketoacid dehydrogenase kinase	45.9995±4.9734	-0.0358422	0.91399	48.3429±6.7451	0.0370667	0.879509	28.4612±1.3937	-0.723914	8.62e-09	22.5592±0.7971	-1.07744	1.46e-15	47.8268±3.2148
Goano01G2682	Chr01	- && Q9LRP2.1 RecName: Full=Probable sugar phosphate/phosphate translocator At3g17430 && PF03151:Triose-phosphate Transporter family	15.0968±1.0877	-0.162084	0.518937	9.524±1.1567	-0.824453	1.11e-06	7.0563±1.2377	-1.25405	1.1e-12	7.179±0.2956	-1.24705	5.39e-16	17.1216±0.7007
Goano01G2683	Chr01	- && Q8LEB6.1 RecName: Full=Probable receptor-like protein kinase At5g18500 && PF00069:Protein kinase domain	12.9786±1.6267	0.0532033	0.903443	6.9601±0.6984	-0.845349	5.2e-05	6.6747±0.4326	-0.903493	2.51e-06	5.3058±0.6729	-1.25313	1.1e-08	12.7048±1.7986
Goano01G2694	Chr01	- && F4HWQ8.1 RecName: Full=Cell wall / vacuolar inhibitor of fructosidase 1; Short=AtC/VIF1; Flags: Precursor && PF04043:Plant invertase/pectin methylesterase inhibitor	2.4096±0.5256	-0.771842	0.146473	0.846±0.6092	-2.26636	0.000609436	1.0839±0.3578	-1.91931	3.44e-05	0.4583±0.2582	-3.16693	1.59e-08	4.1484±0.8445
Goano01G2695	Chr01	- && - && -	6.4371±1.9158	-0.11444	0.840554	1.7268±1.1917	-2.01301	1.56e-05	1.2156±0.4279	-2.51498	4.28e-16	0.4608±0.3709	-3.94413	4.45e-12	7.075±0.3486
Goano01G2698	Chr01	- && Q6NL24.1 RecName: Full=Probable enoyl-CoA hydratase 1, peroxisomal; AltName: Full=Enoyl-CoA hydratase isoform A && PF00378:Enoyl-CoA hydratase/isomerase	0.4929±0.1459	1.28605	0.406286	1.4217±0.5575	2.81274	0.000591867	1.3496±0.2124	2.74302	0.000286959	2.0691±0.2553	3.34343	5.15e-07	0.2067±0.1411
Goano01G2701	Chr01	- && Q9FGX1.1 RecName: Full=ATP-citrate synthase beta chain protein 2; Short=ATP-citrate synthase B-2; AltName: Full=ATP-citrate lyase B-2; AltName: Full=Citrate cleavage enzyme B-2 && PF00549:CoA-ligase|PF00285:Citrate synthase	44.7434±6.4513	0.511303	0.00786216	47.4207±7.7469	0.595863	0.00290989	69.7207±11.6247	1.15488	2.98e-13	29.9064±0.9551	-0.0839415	0.664338	31.8531±4.1324
Goano01G2702	Chr01	- && - && -	0.2946±0.5103	3.6086	1	0.6388±0.3299	4.72653	0.033556	1.1615±0.4007	5.59329	0.0015761	0.5291±0.3827	4.44215	0.0651457	0±0
Goano01G2703	Chr01	- && - && PF12617:Iron-Sulfur binding protein C terminal	9.6966±1.7086	0.278088	0.422686	10.8889±1.8537	0.447098	0.0676745	15.3538±3.4265	0.945743	1.04e-05	17.6233±1.0783	1.12698	2.24e-10	8.1083±0.8215
Goano01G2709	Chr01	- && Q8LG10.2 RecName: Full=GATA transcription factor 15 && PF00320:GATA zinc finger	0.2832±0.2455	-2.27835	0.0431156	0.0701±0.1215	-4.2359	0.000659371	0.0913±0.1013	-3.88738	0.000430372	0±0	-6.71902	5.65e-06	1.3908±0.3276
Goano01G2712	Chr01	- && Q9FH28.2 RecName: Full=Chaperone protein dnaJ 49; Short=AtDjC49; Short=AtJ49 && PF00226:DnaJ domain	0.1624±0.1403	-2.27586	0.0882131	0.1041±0.1283	-2.84919	0.0201389	0.1857±0.0695	-2.04743	0.0437557	0.0647±0.0658	-3.60996	0.00438471	0.7782±0.1031
Goano01G2715	Chr01	- && Q9LRZ5.1 RecName: Full=Phospholipase D zeta 1; Short=PLDzeta1; AltName: Full=Phospholipase D p1; Short=AtPLDp1; AltName: Full=Phospholipase D1 PHOX and PX-containing domain protein && PF13091:PLD-like domain|PF00614:Phospholipase D Active site motif	5.0144±0.3681	0.188759	0.518836	6.1785±1.5081	0.491951	0.0541497	9.5819±1.0372	1.12762	9.71e-13	10.6714±1.1957	1.26599	2.49e-13	4.4603±0.2478
Goano01G2718	Chr01	- && Q24208.1 RecName: Full=Eukaryotic translation initiation factor 2 subunit 3; AltName: Full=Eukaryotic translation initiation factor 2 subunit gamma; Short=eIF-2-gamma && PF00009:Elongation factor Tu GTP binding domain|PF03144:Elongation factor Tu domain 2|PF09173:Initiation factor eIF2 gamma, C terminal	1.9863±0.5356	-0.214563	0.777805	1.2862±0.3642	-0.838021	0.0673662	1.382±0.1266	-0.732814	0.0673824	0.9137±0.6452	-1.35303	0.035133	2.3325±0.7227
Goano01G2720	Chr01	- && Q9LUS7.1 RecName: Full=Rapid alkalinization factor 23; Short=AtRALF23; AltName: Full=Protein RALF-like 23; Flags: Precursor && -	35.5006±4.9928	-0.49164	0.0211875	19.4008±2.3623	-1.36134	2.59e-14	13.9954±3.0255	-1.82626	2.3e-20	18.7952±6.2226	-1.41893	1.92e-07	50.5573±2.6171
Goano01G2721	Chr01	- && O23429.2 RecName: Full=Vesicle-associated membrane protein 724; Short=AtVAMP724; AltName: Full=SYBL1-like protein && -	10.0871±1.7719	-0.0959326	0.836084	6.9264±0.6421	-0.635808	0.00337964	4.8423±1.384	-1.14936	1.45e-05	4.6614±0.8067	-1.22014	4.25e-07	10.9185±0.9281
Goano01G2728	Chr01	- && Q8RXC8.1 RecName: Full=Receptor-like cytosolic serine/threonine-protein kinase RBK2; AltName: Full=Protein ROP BINDING PROTEIN KINASES 2 && -	1.5887±0.2395	0.253109	0.73725	0.8576±0.2364	-0.630458	0.231182	0.1419±0.1721	-3.25071	1.21e-05	0.1773±0.0825	-2.91022	1.93e-06	1.3466±0.3312
Goano01G2739	Chr01	- && P0A9T4.1 RecName: Full=Protein tas >P0A9T5.1 RecName: Full=Protein tas && PF00248:Aldo/keto reductase family	16.31±1.9161	-0.89631	0.000138899	12.7237±2.7951	-1.25311	5.21e-06	8.2159±0.5291	-1.88182	4.42e-20	13.1506±2.016	-1.22109	2.38e-06	30.7978±7.7139
Goano01G2747	Chr01	- && O23299.1 RecName: Full=Enoyl-CoA delta isomerase 2, peroxisomal; AltName: Full=Delta(3),Delta(2)-enoyl CoA isomerase 2; Short=AtECI2; AltName: Full=Indole-3-butyric acid response 10 && PF00378:Enoyl-CoA hydratase/isomerase	3.8852±2.3505	-0.664178	0.285916	4.1759±0.4806	-0.560561	0.0840328	3.6965±0.8148	-0.733482	0.029797	2.982±1.3781	-1.06642	0.0140568	6.2485±0.9288
Goano01G2748	Chr01	- && - && PF05514:HR-like lesion-inducing	10.9425±1.9247	-0.493223	0.0950625	6.9895±0.4318	-1.14078	3.55e-07	7.103±1.2186	-1.11289	1.5e-06	6.3992±0.5954	-1.28352	3.05e-08	15.651±2.4254
Goano01G2757	Chr01	- && - && -	0.2004±0.0293	-1.80605	0.250778	0.0584±0.0506	-3.61451	0.0243655	0.0532±0.0921	-3.70694	0.0263543	0.0843±0.0868	-3.09073	0.0293998	0.7123±0.2216
Goano01G2765	Chr01	- && Q9ZQR3.1 RecName: Full=Leucine-rich repeat receptor-like serine/threonine-protein kinase At2g14510; Flags: Precursor && PF12819:Carbohydrate-binding protein of the ER	1.73±0.1335	-0.944976	0.009772	1.6056±0.1234	-1.05199	0.00137363	1.1713±0.2472	-1.50445	1.09e-05	1.0515±0.4634	-1.67275	8.43e-05	3.3833±0.8275
Goano01G2768	Chr01	- && - && PF14364:Domain of unknown function (DUF4408)	7.1226±0.7182	0.957636	0.00139397	6.4026±0.6032	0.80609	0.0025488	6.3669±1.0557	0.800471	0.00545632	13.8949±6.7112	1.91189	4.47e-06	3.7141±0.2017
Goano01G2775	Chr01	- && Q9FY94.1 RecName: Full=Bidirectional sugar transporter SWEET15; Short=AtSWEET15; AltName: Full=Protein SUGARS WILL EVENTUALLY BE EXPORTED TRANSPORTERS 15; AltName: Full=Senescence-associated protein 29 && PF03083:Sugar efflux transporter for intercellular exchange	0.6106±0.3579	1.34201	0.4916	4.9249±1.764	4.34273	2.12e-08	120.0358±26.6806	8.97042	1.85e-15	65.7553±5.8061	8.07932	5.72e-13	0.2414±0.3209
Goano01G2776	Chr01	- && Q0J0H4.1 RecName: Full=Pyruvate dehydrogenase E1 component subunit beta-2, mitochondrial; Short=PDHE1-B; Flags: Precursor && PF02779:Transketolase, pyrimidine binding domain|PF02780:Transketolase, C-terminal domain	19.0361±1.8615	0.145452	0.623272	25.9005±1.0153	0.590972	0.000189255	32.0963±0.7225	0.903473	7.7e-11	37.8884±1.966	1.12502	5.62e-13	17.4384±1.7335
Goano01G2777	Chr01	- && Q9XIC7.1 RecName: Full=Somatic embryogenesis receptor kinase 2; Short=AtSERK2; AltName: Full=Somatic embryogenesis receptor-like kinase 2; Flags: Precursor && PF13855:Leucine rich repeat|PF08263:Leucine rich repeat N-terminal domain	17.7945±4.4233	-0.927707	0.0061744	4.4361±3.1074	-2.929	9.54e-10	1.9266±0.3962	-4.13313	9.92e-40	0.3093±0.3392	-6.80144	3.66e-10	34.3487±12.7955
Goano01G2779	Chr01	- && Q9C7E8.1 RecName: Full=Zinc finger protein CONSTANS-LIKE 15 && PF06203:CCT motif	12.3512±1.3701	0.822439	1.74e-05	5.8716±2.5046	-0.250028	0.555518	8.0683±1.5035	0.211578	0.36939	14.7196±1.4897	1.06174	1.9e-09	7.0894±0.425
Goano01G2782	Chr01	- && Q9LYV6.1 RecName: Full=GEM-like protein 5 && PF02893:GRAM domain	32.4552±12.4611	-0.721007	0.0217016	2.565±0.9523	-4.38606	1.52e-50	1.861±1.1368	-4.83805	3.28e-17	0.5459±0.5744	-6.63157	3.9e-07	54.2341±12.0413
Goano01G2785	Chr01	- && Q8VZ20.1 RecName: Full=Trihelix transcription factor ASR3; AltName: Full=Protein ARABIDOPSIS SH4-RELATED3 && PF13837:Myb/SANT-like DNA-binding domain	7.7673±0.7202	0.206111	0.665889	12.9101±0.2903	0.940471	0.000404575	12.6132±1.9676	0.910596	0.000318874	15.3773±1.7367	1.17764	1.56e-05	6.8119±1.8396
Goano01G2787	Chr01	- && - && PF10063:Uncharacterized integral membrane protein (DUF2301)	40.0918±1.1751	0.337262	0.0868754	38.0896±10.8933	0.26475	0.400475	36.1994±2.8662	0.194226	0.270109	84.0509±19.9505	1.39248	1.39e-09	32.1889±3.7256
Goano01G2792	Chr01	- && Q9FI80.1 RecName: Full=Pentatricopeptide repeat-containing protein At5g48910 && PF14432:DYW family of nucleic acid deaminases|PF13041:PPR repeat family	1.3942±0.3954	0.149474	0.877642	2.4107±0.5056	0.944482	0.0176206	2.3339±0.1647	0.900865	0.0170597	3.5204±0.2975	1.47695	3.88e-06	1.2742±0.2413
Goano01G2795	Chr01	- && Q681N2.2 RecName: Full=U-box domain-containing protein 15; AltName: Full=Plant U-box protein 15 && PF04564:U-box domain	3.3946±0.6775	-0.178509	0.704312	13.4729±2.4895	1.81098	1.36e-15	12.1982±2.0741	1.67129	6.24e-17	20.2129±1.7499	2.38121	6.42e-34	3.8973±0.6938
Goano01G2799	Chr01	- && - && -	1.6207±1.3506	-1.47821	0.116528	2.8765±0.7057	-0.644042	0.336912	1.701±1.1644	-1.39854	0.0392753	1.8009±0.1442	-1.33597	0.0273663	4.5807±2.212
Goano01G2803	Chr01	- && Q9ZWA1.1 RecName: Full=Zinc finger CCCH domain-containing protein 2; Short=AtC3H2; AltName: Full=Protein SOMNUS; Short=SOM && -	1.1433±0.2316	1.92235	0.106687	1.6064±0.7597	2.41864	0.0208276	3.8358±0.6097	3.66001	6.76e-09	3.5987±0.3485	3.55649	2.52e-06	0.2999±0.3557
Goano01G2805	Chr01	- && F4I2H7.1 RecName: Full=Protein TPX2; Short=AtTPX2; AltName: Full=Targeting protein for XKLP2 && -	0.7275±0.2205	-2.08331	1.23e-09	0.4353±0.0549	-2.82905	4.59e-17	0.3292±0.1259	-3.2263	1.99e-18	0.1396±0.1045	-4.49359	3.71e-19	3.1466±0.5928
Goano01G2812	Chr01	- && - && -	0.3901±0.2008	0.848398	0.712381	1.0205±0.4582	2.23942	0.02594	1.0551±0.3867	2.29278	0.0192097	2.4414±1.0155	3.48441	9.26e-06	0.2175±0.0568
Goano01G2813	Chr01	- && Q8GY87.2 RecName: Full=Probable ubiquitin-conjugating enzyme E2 26; AltName: Full=E2 ubiquitin-conjugating enzyme 26; AltName: Full=Ubiquitin carrier protein 26 && PF00179:Ubiquitin-conjugating enzyme	1.2772±0.4108	-0.123259	0.899074	0.7704±0.3392	-0.851092	0.137911	0.5803±0.1663	-1.25964	0.0117019	0.2917±0.1409	-2.28108	5.77e-05	1.4128±0.2357
Goano01G2814	Chr01	- && Q6R567.1 RecName: Full=E3 ubiquitin-protein ligase RMA1H1; AltName: Full=Protein RING membrane-anchor 1 homolog 1 && PF00097:Zinc finger, C3HC4 type (RING finger)	2.5467±0.8673	1.61736	0.003628	10.5752±0.1426	3.67069	1.67e-21	12.4391±2.0742	3.909	6.52e-34	35.1579±13.6795	5.39074	9.08e-33	0.8415±0.4845
Goano01G2815	Chr01	- && Q9SKT1.1 RecName: Full=Ethylene-responsive transcription factor ERF053 && PF00847:AP2 domain	2.1824±0.6721	0.247472	0.738112	2.793±0.8569	0.601996	0.179478	2.4723±0.3636	0.429741	0.272244	5.3138±2.5088	1.5175	0.000613126	1.8722±0.5328
Goano01G2816	Chr01	- && Q8S8I4.1 RecName: Full=Protein EPIDERMAL PATTERNING FACTOR 1; Contains: RecName: Full=MEPF1; Flags: Precursor && -	3.25±2.1197	-0.841544	0.342493	0.6141±0.2848	-3.24226	1.39e-06	1.1058±1.2157	-2.39343	0.00256325	0.1453±0.2517	-5.40134	3.83e-07	5.9489±1.7472
Goano01G2818	Chr01	- && - && PF05623:Protein of unknown function (DUF789)	21.6528±2.1292	-0.111958	0.740794	55.4906±12.2587	1.24636	2.88e-08	64.2988±7.602	1.46235	7.14e-21	51.5395±14.3061	1.12391	1.5e-05	23.7366±3.8932
Goano01G2819	Chr01	- && Q9LR64.1 RecName: Full=Photosystem II repair protein PSB27-H1, chloroplastic; Short=Psb27-H1; AltName: Full=Thylakoid lumenal protein PSB27-H1; Flags: Precursor && PF13326:Photosystem II Pbs27	86.5631±17.8321	-0.748696	0.000298657	90.2568±32.2281	-0.687283	0.0185387	51.3469±6.189	-1.49851	1.02e-23	46.8812±23.5976	-1.64936	1.88e-06	147.5725±19.5169
Goano01G2821	Chr01	- && Q9SKT3.1 RecName: Full=Secretory carrier-associated membrane protein 1; Short=AtSC1; Short=Secretory carrier membrane protein 1 && PF04144:SCAMP family	0.0833±0.1442	1.79226	1	0.3064±0.084	3.66661	0.0809734	0.5402±0.3259	4.48646	0.0148712	0.3169±0.1305	3.7035	0.0655171	0.0222±0.0385
Goano01G2822	Chr01	- && Q9FLD7.1 RecName: Full=Beta-glucuronosyltransferase GlcAT14A; AltName: Full=GT14 family glucuronic acid transferase 1; Short=AtGlcAT14A && PF02485:Core-2/I-Branching enzyme	4.9155±0.7991	-0.513391	0.0832853	4.5284±0.4134	-0.628028	0.0071915	4.099±0.754	-0.769598	0.00131943	3.3068±0.52	-1.09598	1.1e-05	7.1026±0.9823
Goano01G2824	Chr01	- && - && -	9.9482±2.2348	-0.387732	0.458201	31.124±8.8293	1.2579	0.000641478	23.9327±5.568	0.883093	0.00419754	23.2892±1.0416	0.82427	0.0125602	13.1915±5.0486
Goano01G2825	Chr01	- && P17770.1 RecName: Full=Aromatic-L-amino-acid decarboxylase; Short=AADC; AltName: Full=DOPA decarboxylase; AltName: Full=Tryptophan decarboxylase && PF00282:Pyridoxal-dependent decarboxylase conserved domain	30.0912±28.4523	-0.717121	0.722398	23.8275±28.1503	-1.05284	0.482153	40.7945±19.5304	-0.275571	0.710483	12.7039±6.8489	-1.97718	1.63e-05	50.1939±23.4075
Goano01G2829	Chr01	- && - && -	0.8209±0.1137	0.613854	0.496631	2.241±0.987	2.06255	5.58e-05	2.386±0.2502	2.15628	1.67e-07	3.1797±1.8755	2.55448	9.86e-06	0.5457±0.1189
Goano01G2830	Chr01	- && Q9LYU9.1 RecName: Full=Pentatricopeptide repeat-containing protein At5g13270, chloroplastic; Flags: Precursor && PF14432:DYW family of nucleic acid deaminases|PF13041:PPR repeat family	3.2313±0.5835	0.833713	0.0242685	3.3475±0.627	0.88646	0.00801578	3.7474±0.9998	1.05161	0.000981447	7.0395±2.5606	1.94539	4.23e-08	1.8422±0.4475
Goano01G2837	Chr01	- && P32289.1 RecName: Full=Glutamine synthetase nodule isozyme; Short=GS; AltName: Full=Glutamate--ammonia ligase && PF03951:Glutamine synthetase, beta-Grasp domain|PF00120:Glutamine synthetase, catalytic domain	0.4469±0.445	-0.823278	0.602465	0.0194±0.0336	-5.32412	0.000687842	0.067±0.116	-3.5313	0.00492714	0±0	-6.3465	3.98e-05	0.8079±0.182
Goano01G2840	Chr01	- && Q9FE62.1 RecName: Full=Thioredoxin-like protein YLS8; AltName: Full=Protein YELLOW-LEAF-SPECIFIC GENE 8 && PF02966:Mitosis protein DIM1	0.1461±0.127	3.27021	1	0.4803±0.4629	4.98447	0.0302844	0.0785±0.136	2.37989	1	0.1992±0.1761	3.69398	0.294855	0±0
Goano01G2841	Chr01	- && Q0C454.1 RecName: Full=Chaperone protein DnaJ && PF00226:DnaJ domain|PF13370:4Fe-4S single cluster domain of Ferredoxin I	30.0625±7.5642	1.65993	1.09e-13	27.2988±5.7876	1.52189	1.71e-11	30.6693±0.7489	1.69209	9.6e-30	106.9345±13.3012	3.47682	1.01e-83	9.6386±1.1866
Goano01G2852	Chr01	- && Q8LPQ8.2 RecName: Full=Monosaccharide-sensing protein 2; AltName: Full=Sugar transporter MSSP2 && PF00083:Sugar (and other) transporter	6.9723±1.3498	0.673649	0.0435872	6.6521±0.6278	0.60686	0.0494326	15.0301±2.621	1.78687	2.48e-14	19.8095±5.9132	2.1676	2.95e-11	4.4303±1.3265
Goano01G2863	Chr01	- && Q9XIV8.1 RecName: Full=Peroxidase N1; AltName: Full=Peroxidase B2; AltName: Full=Peroxidase B3; Flags: Precursor && PF00141:Peroxidase	0.0143±0.0247	-5.36658	0.00292741	0±0	-6.15567	0.000145641	0±0	-6.23224	9.6e-05	0±0	-6.21608	9.52e-05	0.576±0.1911
Goano01G2866	Chr01	- && Q9FMG1.1 RecName: Full=Metacaspase-3; Short=AtMC3; AltName: Full=Metacaspase 1a; Short=AtMCP1a && PF00656:Caspase domain	14.9556±3.614	0.711726	0.0580763	15.4298±4.7589	0.758361	0.0606885	12.8336±1.8319	0.496336	0.107847	19.0363±3.4602	1.04631	0.00293327	9.2466±4.1426
Goano01G2867	Chr01	- && Q7XJE6.1 RecName: Full=Metacaspase-1; Short=AtMC1; AltName: Full=Metacaspase 1b; Short=AtMCP1b; AltName: Full=Protein LSD ONE LIKE 3 && PF00656:Caspase domain	0.6087±0.143	0.815709	0.507909	1.4207±0.6591	2.03486	0.00233693	1.8821±0.7333	2.44331	3.42e-05	2.1642±0.3891	2.6283	3.66e-07	0.3521±0.0299
Goano01G2877	Chr01	- && Q8VZ80.2 RecName: Full=Polyol transporter 5; AltName: Full=Protein POLYOL TRANSPORTER 5; Short=AtPLT5; AltName: Full=Sugar-proton symporter PLT5 && PF00083:Sugar (and other) transporter	33.9435±7.2865	0.901709	0.000114785	77.3929±13.6403	2.09156	2.31e-21	44.014±6.8547	1.2805	4.91e-12	100.685±41.8297	2.45765	8.9e-14	18.4171±4.091
Goano01G2878	Chr01	- && Q8VZ80.2 RecName: Full=Polyol transporter 5; AltName: Full=Protein POLYOL TRANSPORTER 5; Short=AtPLT5; AltName: Full=Sugar-proton symporter PLT5 && PF00083:Sugar (and other) transporter	5.6899±0.8274	0.1757	0.721418	14.2341±2.3618	1.49906	8.73e-09	9.0779±1.6236	0.854358	0.000643098	7.1108±1.5497	0.481929	0.141272	5.1042±1.3133
Goano01G2881	Chr01	- && Q8VZ80.2 RecName: Full=Polyol transporter 5; AltName: Full=Protein POLYOL TRANSPORTER 5; Short=AtPLT5; AltName: Full=Sugar-proton symporter PLT5 && -	4.7372±0.5246	0.790649	0.0311763	3.2269±0.7364	0.239156	0.613669	3.1597±1.2232	0.213247	0.654118	19.5156±15.2294	2.82583	5.12e-07	2.7667±0.8684
Goano01G2882	Chr01	- && Q9SX83.1 RecName: Full=Protein DETOXIFICATION 33; Short=AtDTX33; AltName: Full=Multidrug and toxic compound extrusion protein 33; Short=MATE protein 33 && -	4.8479±2.7762	1.10231	0.0332731	1.2036±0.2658	-0.905386	0.0393271	1.7089±0.3289	-0.396801	0.360108	0.2286±0.092	-3.32242	2.06e-09	2.2856±0.5504
Goano01G2884	Chr01	- && Q9LMU1.1 RecName: Full=Probable zinc metallopeptidase EGY3, chloroplastic; AltName: Full=Protein ETHYLENE-DEPENDENT GRAVITROPISM-DEFICIENT AND YELLOW-GREEN 3; Short=AtEGY3; Flags: Precursor && -	2.9656±0.4965	0.0650729	0.930265	10.1992±2.1107	1.84947	7.68e-11	59.6651±8.2096	4.39817	1.19e-125	181.6396±138.1792	5.99462	6.4e-15	2.8641±0.6839
Goano01G2886	Chr01	- && - && -	2.702±1.9413	1.29746	0.462409	23.9403±18.2389	4.43149	2.93e-08	42.6318±16.4153	5.2526	5.6e-23	87.6879±65.0193	6.29563	4.94e-09	1.1077±1.0914
Goano01G2896	Chr01	- && Q680P8.2 RecName: Full=40S ribosomal protein S29 && -	19.242±5.7248	-0.702305	0.0215604	15.8819±1.6158	-0.978263	1.03e-05	14.9339±2.9352	-1.06623	3.33e-06	18.7893±1.7374	-0.750483	0.000815547	31.7691±5.0465
Goano01G2903	Chr01	- && Q9LT72.1 RecName: Full=RNA pseudouridine synthase 4, mitochondrial; AltName: Full=RNA pseudouridylate synthase 4; AltName: Full=RNA-uridine isomerase 4; Flags: Precursor && PF00849:RNA pseudouridylate synthase	3.9239±0.25	0.494532	0.21509	4.609±0.1587	0.728343	0.00748373	4.9179±0.6758	0.82692	0.00344363	5.8822±0.7966	1.06615	7.93e-05	2.82±0.3355
Goano01G2906	Chr01	- && Q8L9J9.2 RecName: Full=Probable carbohydrate esterase At4g34215 && PF03629:Domain of unknown function (DUF303)	22.3281±1.5602	-0.015256	0.969934	11.0885±3.5185	-1.02364	0.000443872	7.9092±1.3338	-1.50949	5.61e-16	4.8933±0.2258	-2.21854	2.48e-30	22.8847±3.4961
Goano01G2913	Chr01	- && P46293.1 RecName: Full=40S ribosomal protein S16 && PF00380:Ribosomal protein S9/S16	14.3003±3.5786	-0.741227	0.0185885	10.2587±2.9185	-1.21982	6.63e-05	7.0192±0.8881	-1.76456	1.75e-12	10.0945±1.3053	-1.25698	1.73e-06	24.2843±4.8145
Goano01G2914	Chr01	- && - && -	0.3846±0.0563	0.198231	0.92936	0.2719±0.1014	-0.301622	0.829697	0.43±0.2496	0.359754	0.772238	2.695±0.8487	3.00166	1.07e-06	0.3432±0.165
Goano01G2915	Chr01	- && Q9LJK1.1 RecName: Full=Glycoprotein 3-alpha-L-fucosyltransferase A; AltName: Full=Core alpha-(1,3)-fucosyltransferase; AltName: Full=Fuc-T C3; AltName: Full=FucT1; AltName: Full=FucTA; AltName: Full=Fucosyltransferase 11; Short=AtFUT11 && PF00852:Glycosyltransferase family 10 (fucosyltransferase) C-term	0.581±0.296	-0.95398	0.220983	0.3583±0.1226	-1.64128	0.00310646	0.4344±0.1201	-1.36252	0.0113847	0.3727±0.1369	-1.60901	0.00342762	1.1371±0.2233
Goano01G2916	Chr01	- && P40781.1 RecName: Full=Protein CYPRO4 [Cynara cardunculus] && PF08553:VID27 cytoplasmic protein	19.1935±0.2542	0.384654	0.0228804	23.2171±2.106	0.660399	1.26e-05	26.3089±2.0183	0.844272	2.65e-10	31.3804±4.6407	1.08103	7.4e-10	14.9038±0.5984
Goano01G2919	Chr01	- && Q8BGC4.1 RecName: Full=Zinc-binding alcohol dehydrogenase domain-containing protein 2 && PF08240:Alcohol dehydrogenase GroES-like domain|PF00107:Zinc-binding dehydrogenase|PF00106:short chain dehydrogenase	0.4463±0.1684	-1.71961	0.000142631	0.2544±0.0487	-2.51746	3.75e-10	0.1725±0.0965	-3.08516	1.06e-10	0.1366±0.1357	-3.45021	1.95e-07	1.4807±0.1521
Goano01G2920	Chr01	- && P42865.1 RecName: Full=Probable quinone oxidoreductase; AltName: Full=NADPH:quinone reductase; AltName: Full=P36 && PF08240:Alcohol dehydrogenase GroES-like domain|PF00106:short chain dehydrogenase|PF00107:Zinc-binding dehydrogenase	7.0636±0.7223	-0.159694	0.71722	18.7856±4.3726	1.2535	5.32e-06	15.6319±2.5784	0.991844	6.49e-06	18.5104±0.0052	1.21683	1.01e-07	7.9855±1.9778
Goano01G2921	Chr01	- && Q0JP99.1 RecName: Full=B3 domain-containing protein Os01g0234100 && PF02362:B3 DNA binding domain	2.4531±0.851	-0.289057	0.669788	5.8024±0.8729	0.952417	0.00452442	4.3671±1.3433	0.547694	0.138525	6.0926±0.5804	1.00782	0.00157614	3.0341±1.0206
Goano01G2922	Chr01	- && - && PF05705:Eukaryotic protein of unknown function (DUF829)	17.861±1.6588	0.50794	0.0157958	24.3854±2.5995	0.958559	1.68e-07	25.0941±0.9666	1.00354	4.07e-11	25.5232±2.7488	1.00901	6.66e-08	12.737±1.5652
Goano01G2931	Chr01	- && Q9FLV0.1 RecName: Full=Protein DOWNY MILDEW RESISTANCE 6; Short=AtDMR6; AltName: Full=2-oxoglutarate (2OG)-Fe(II) oxygenase-like protein DMR6; AltName: Full=Salicylate 3-hydroxylase DMR6; Short=S3H DMR6; Short=SA 3-hydroxylase DMR6; Short=Salicylic acid 3-hydroxylase DMR6 && PF03171:2OG-Fe(II) oxygenase superfamily|PF14226:non-haem dioxygenase in morphine synthesis N-terminal	2.4089±0.7143	0.13995	0.877359	3.9145±1.0437	0.840666	0.0484641	6.7209±0.6343	1.62281	4.21e-08	6.6974±1.6074	1.59897	6.97e-06	2.2097±0.6684
Goano01G2932	Chr01	- && Q7XZQ6.1 RecName: Full=Flavonol synthase/flavanone 3-hydroxylase && PF14226:non-haem dioxygenase in morphine synthesis N-terminal|PF03171:2OG-Fe(II) oxygenase superfamily	0.2711±0.0904	1.37599	0.498803	0.145±0.1499	0.479286	0.834655	0.7223±0.6482	2.79329	0.0128752	0.91±0.3331	3.11147	0.000828665	0.1045±0.0469
Goano01G2939	Chr01	- && Q940G0.1 RecName: Full=Transmembrane 9 superfamily member 1; AltName: Full=Endomembrane protein 12; AltName: Full=Transmembrane nine protein 1; Short=AtTMN1; Flags: Precursor && PF02990:Endomembrane protein 70	17.971±0.617	-0.0764404	0.778858	11.9264±1.244	-0.66731	1.83e-05	8.9643±0.368	-1.07544	2.28e-15	9.3104±0.971	-1.03829	8.07e-11	19.2138±0.3274
Goano01G2945	Chr01	- && Q9LN49.1 RecName: Full=3-ketoacyl-CoA synthase 4; Short=KCS-4; AltName: Full=Very long-chain fatty acid condensing enzyme 4; Short=VLCFA condensing enzyme 4 && PF08392:FAE1/Type III polyketide synthase-like protein|PF08541:3-Oxoacyl-[acyl-carrier-protein (ACP)] synthase III C terminal	0.0103±0.0179	-4.5804	0.0515859	0.4659±0.3816	0.806245	0.623154	1.06±0.2088	1.98597	0.0149018	0.484±0.0646	0.840868	0.458778	0.2686±0.3153
Goano01G2946	Chr01	- && Q9SIX1.1 RecName: Full=3-ketoacyl-CoA synthase 9; Short=KCS-9; AltName: Full=Very long-chain fatty acid condensing enzyme 9; Short=VLCFA condensing enzyme 9 && PF08392:FAE1/Type III polyketide synthase-like protein|PF08541:3-Oxoacyl-[acyl-carrier-protein (ACP)] synthase III C terminal	1.3112±0.5514	-0.88905	0.096032	9.2303±2.0905	1.9262	2.23e-12	18.4715±4.7163	2.92932	1.71e-34	5.0928±2.1219	1.05184	0.0090761	2.4598±0.4016
Goano01G2949	Chr01	- && Q9FEN9.1 RecName: Full=Chromatin remodeling protein SHL; AltName: Full=Protein SHORT LIFE && PF00628:PHD-finger|PF01426:BAH domain	13.0909±1.6077	0.728269	0.00702203	14.9027±1.5812	0.91744	3.41e-05	23.0865±4.2831	1.55279	4.49e-13	19.651±2.7998	1.30122	5.8e-09	8.0094±0.758
Goano01G2953	Chr01	- && Q8W5R5.1 RecName: Full=Kinesin-like protein KIN-7D, mitochondrial; AltName: Full=Mitochondria-targeted kinesin-related protein 2; Flags: Precursor && PF00225:Kinesin motor domain	8.6545±0.9921	-0.732863	3.22e-05	3.8605±0.8633	-1.89671	5.69e-19	2.4581±0.1981	-2.54542	7.18e-57	1.8184±0.4002	-3.00028	1.51e-43	14.5979±1.7862
Goano01G2955	Chr01	- && P53800.1 RecName: Full=Squalene synthase; Short=SQS; Short=SS; AltName: Full=FPP:FPP farnesyltransferase; AltName: Full=Farnesyl-diphosphate farnesyltransferase && PF00494:Squalene/phytoene synthase	11.6402±1.3425	-0.396496	0.0794359	6.0773±2.2264	-1.3333	5.06e-06	2.3626±0.3658	-2.69113	4.6e-41	1.7691±0.2255	-3.12647	2.58e-46	15.5507±1.5069
Goano01G2961	Chr01	- && Q9C899.1 RecName: Full=Feruloyl CoA ortho-hydroxylase 2 && PF03018:Dirigent-like protein|PF03171:2OG-Fe(II) oxygenase superfamily|PF14226:non-haem dioxygenase in morphine synthesis N-terminal	5.6185±0.5492	0.657303	0.0325949	8.4033±1.7932	1.23923	2.76e-06	10.3731±1.3888	1.54523	1.26e-12	13.1219±3.7503	1.86915	1.3e-10	3.6082±0.3537
Goano01G2963	Chr01	- && P27484.1 RecName: Full=Glycine-rich protein 2 && PF00313:'Cold-shock' DNA-binding domain	1.9384±0.4646	-0.882329	0.213512	1.2558±0.2851	-1.50658	0.010176	1.634±0.5458	-1.12024	0.0455917	2.0166±0.3514	-0.837623	0.132676	3.6137±1.7233
Goano01G2965	Chr01	- && Q9SKR2.2 RecName: Full=Synaptotagmin-1; AltName: Full=NTMC2T1.1; AltName: Full=Synaptotagmin A && PF17047:Synaptotagmin-like mitochondrial-lipid-binding domain|PF00168:C2 domain	0.3853±0.0923	-1.81441	0.00240532	0.0476±0.0562	-4.85432	1.92e-07	0.0643±0.0649	-4.36141	1.07e-07	0.3094±0.2108	-2.12734	0.00136408	1.3665±0.1102
Goano01G2966	Chr01	- && Q6WWW4.1 RecName: Full=E3 ubiquitin-protein ligase UPL3; Short=Ubiquitin-protein ligase 3; AltName: Full=HECT ubiquitin-protein ligase 3; AltName: Full=HECT-type E3 ubiquitin transferase UPL3; AltName: Full=Protein KAKTUS && PF00632:HECT-domain (ubiquitin-transferase)	4.2444±0.101	0.332787	0.195534	5.3059±0.2484	0.655825	0.00107721	6.3317±0.4238	0.914474	1.13e-07	8.3993±2.9615	1.30505	2.01e-05	3.4174±0.5818
Goano01G2971	Chr01	- && Q9ZVX8.1 RecName: Full=Probable aquaporin PIP2-8; AltName: Full=Plasma membrane intrinsic protein 2-8; Short=AtPIP2;8; AltName: Full=Plasma membrane intrinsic protein 3b; Short=PIP3b; Contains: RecName: Full=Probable aquaporin PIP2-8, N-terminally processed && PF00230:Major intrinsic protein	86.886±12.9859	-1.32821	2.65e-15	39.3457±7.6556	-2.4693	2.38e-34	46.931±3.4695	-2.21214	2.18e-54	44.089±5.219	-2.31934	5.74e-37	221.2144±33.3058
Goano01G2975	Chr01	- && F4JTP5.1 RecName: Full=Serine/threonine-protein kinase STY46; AltName: Full=Serine/threonine/tyrosine-protein kinase 46 && PF07714:Protein tyrosine kinase	3.8912±0.2407	-0.93637	0.000215562	2.5862±1.0728	-1.52292	2.06e-05	1.911±0.263	-1.95909	2.28e-15	2.213±0.8624	-1.76697	4.71e-07	7.5512±1.4189
Goano01G2977	Chr01	- && Q9ZVP8.2 RecName: Full=NAC domain-containing protein 35; Short=ANAC035; AltName: Full=Protein LONG VEGETATIVE PHASE 1; Short=AtLOV1 && PF02365:No apical meristem (NAM) protein	1.8622±0.6451	-0.467624	0.629693	4.8092±1.4807	0.899377	0.152471	9.3499±1.4702	1.86204	6.28e-06	17.1123±12.9841	2.71396	3.74e-05	2.6092±1.7868
Goano01G2978	Chr01	- && F4JTN2.1 RecName: Full=Protein LAZ1; AltName: Full=Lazarus1 && PF03619:Organic solute transporter Ostalpha	7.0081±0.4507	0.245113	0.469576	11.8252±2.1509	1.00206	1.42e-05	12.002±0.6931	1.02658	2.02e-08	14.9102±3.3839	1.32044	6.3e-08	5.9864±0.6837
Goano01G2980	Chr01	- && - && PF03168:Late embryogenesis abundant protein	3.7173±0.8587	0.00764866	0.991574	1.8388±0.4727	-1.00662	0.00708067	1.7786±0.321	-1.05171	0.00205835	1.1664±0.4461	-1.68583	4.42e-05	3.7605±0.7742
Goano01G2984	Chr01	- && Q86JM5.1 RecName: Full=Putative elongation of fatty acids protein DDB_G0272012; AltName: Full=3-keto acyl-CoA synthase DDB_G0272012; AltName: Full=Very-long-chain 3-oxoacyl-CoA synthase DDB_G0272012 && PF01151:GNS1/SUR4 family	4.2063±2.1317	-2.18119	4.11e-09	0.0398±0.0689	-8.8977	2.17e-15	0±0	-10.8324	4.7e-18	0±0	-10.8145	1.21e-17	19.3023±5.6366
Goano01G2988	Chr01	- && - && PF03108:MuDR family transposase|PF04434:SWIM zinc finger|PF10551:MULE transposase domain	15.5625±0.6375	0.518794	0.00198021	19.2648±0.5927	0.828092	8.21e-10	21.3897±0.939	0.982071	9.38e-14	22.0595±1.847	1.00923	4.82e-11	11.0084±0.421
Goano01G2991	Chr01	- && - && -	4.9114±0.8468	0.623042	0.260363	5.4966±1.2438	0.790096	0.0592007	6.441±0.7438	1.02145	0.00467421	4.0532±1.793	0.329091	0.576071	3.2409±0.8051
Goano02G0001	Chr02	- && F4IQJ2.1 RecName: Full=Elongator complex protein 5; Short=AtELP5; AltName: Full=Elongator component 5 && -	1.1034±0.3659	-0.0412825	0.984684	2.072±0.4144	0.869606	0.352407	3.0416±0.7643	1.42438	0.061772	3.8639±0.9581	1.75464	0.0146296	1.1612±0.7063
Goano02G0006	Chr02	- && F4HWB6.1 RecName: Full=Protein PIN-LIKES 1; AltName: Full=Auxin efflux carrier-like protein 1 && PF03547:Membrane transport protein	4.454±0.6659	-1.65161	5.13e-11	1.1298±0.4852	-3.63679	1.88e-26	0.7576±1.0891	-4.20428	0.00142618	0.0924±0.1236	-7.30662	2e-27	14.2027±2.8478
Goano02G0011	Chr02	- && Q9SHL8.1 RecName: Full=Protein PIN-LIKES 5; AltName: Full=Auxin efflux carrier-like protein 5 && PF03547:Membrane transport protein	10.4565±5.1957	2.02415	2.24e-05	10.9711±2.1669	2.09174	3.85e-07	7.257±2.7916	1.4996	0.000699447	46.7533±47.5278	4.17406	0.000223486	2.6055±1.2913
Goano02G0012	Chr02	- && Q9FKY4.1 RecName: Full=Protein PIN-LIKES 7; AltName: Full=Auxin efflux carrier-like protein 7 && -	21.383±9.428	2.59143	6.35e-07	21.2465±5.8172	2.58072	4.47e-08	9.1233±4.157	1.36499	0.0260139	77.2641±77.3984	4.43376	0.000194766	3.5968±1.754
Goano02G0013	Chr02	- && Q9C5S2.1 RecName: Full=Serine/threonine-protein kinase/endoribonuclease IRE1a; AltName: Full=Endoplasmic reticulum-to-nucleus signaling 1-2; AltName: Full=Inositol-requiring protein 1-2; Short=AtIRE1-2; AltName: Full=Serine/threonine-protein kinase/endoribonuclease IRE1-2; Includes: RecName: Full=Serine/threonine-protein kinase; Includes: RecName: Full=Endoribonuclease; Flags: Precursor && P…	6.14±0.4586	0.762042	0.000619608	7.728±0.5144	1.09585	1.93e-09	8.5849±1.142	1.25022	4.66e-11	11.7846±2.6659	1.69102	3.52e-12	3.6665±0.3006
Goano02G0016	Chr02	- && Q9SD02.1 RecName: Full=Probable protein phosphatase 2C 47; Short=AtPP2C47 && PF00481:Protein phosphatase 2C	1.2465±0.307	-0.796146	0.202583	0.8685±0.2771	-1.31315	0.0141157	1.0476±0.1354	-1.04524	0.0265062	1.2343±0.6025	-0.820576	0.178183	2.2002±0.8158
Goano02G0017	Chr02	- && Q9SVG0.1 RecName: Full=Amino acid transporter ANTL2; AltName: Full=Aromatic and neutral amino acid transporter-like protein 2 && PF01490:Transmembrane amino acid transporter protein	14.8316±2.7161	-0.133233	0.800389	39.8016±14.1442	1.29275	0.00030021	94.4438±5.9496	2.54233	7.65e-39	144.2449±23.3412	3.13463	3.32e-33	16.466±5.0977
Goano02G0018	Chr02	- && - && -	0.1798±0.1735	-0.507202	1	0.6174±1.0694	1.27832	0.659696	0.4855±0.5389	0.947284	0.689514	1.7095±0.3458	2.7535	0.0261769	0.2591±0.1357
Goano02G0021	Chr02	- && - && -	0.1873±0.1678	2.03502	1	0.1343±0.2326	1.54847	0.77281	0.7344±0.4316	3.99799	0.0458861	0.2564±0.2595	2.4695	0.43496	0.0405±0.0702
Goano02G0025	Chr02	- && - && -	4.8695±1.1842	0.349324	0.747519	6.0437±2.5201	0.663421	0.323403	9.9682±0.8966	1.39098	0.00255488	8.0209±1.0762	1.05761	0.0283346	3.8562±0.9158
Goano02G0027	Chr02	- && F4JN26.2 RecName: Full=DNA mismatch repair protein MLH3; AltName: Full=MutL protein homolog 3 && PF08676:MutL C terminal dimerisation domain	8.3807±0.1859	0.30851	0.644608	9.1543±1.6362	0.437927	0.341522	12.1221±1.4563	0.845002	0.0206035	14.1011±1.0769	1.04664	0.00249082	6.8711±1.9027
Goano02G0035	Chr02	- && Q8S2T1.2 RecName: Full=Dehydrodolichyl diphosphate synthase 6; Short=Dedol-PP synthase 6 && PF01255:Putative undecaprenyl diphosphate synthase	2.3717±0.2256	1.30216	0.0029982	1.7997±0.3232	0.904936	0.0404085	0.7175±0.1778	-0.412979	0.504275	0.3849±0.0848	-1.3288	0.022435	0.9713±0.2227
Goano02G0039	Chr02	- && P46277.1 RecName: Full=G2/mitotic-specific cyclin-1; AltName: Full=B-like cyclin; AltName: Full=CycMs1 && PF00134:Cyclin, N-terminal domain|PF02984:Cyclin, C-terminal domain	1.1559±0.1233	-2.04939	6.9e-12	0.7864±0.5597	-2.59186	7.15e-08	0.5008±0.2018	-3.2374	1.09e-19	0.1784±0.1989	-4.78215	6.71e-18	4.8353±0.1675
Goano02G0043	Chr02	- && Q9SEY5.1 RecName: Full=Probable acyl-activating enzyme 2; AltName: Full=AMP-binding protein 2; Short=AtAMPBP2 && PF00501:AMP-binding enzyme|PF13193:AMP-binding enzyme C-terminal domain	0.164±0.1432	1.17921	0.643027	0.947±0.357	3.70526	3.75e-05	0.2839±0.0694	1.97981	0.117476	0.4435±0.1931	2.60621	0.0183096	0.072±0.0672
Goano02G0047	Chr02	- && F4HUK6.1 RecName: Full=Probable acyl-activating enzyme 1, peroxisomal; AltName: Full=AMP-binding protein 1; Short=AtAMPBP1 && PF00501:AMP-binding enzyme|PF13193:AMP-binding enzyme C-terminal domain	4.2184±1.7238	-0.693939	0.217073	5.9454±2.2255	-0.196293	0.723905	0.636±0.3205	-3.40797	9.29e-12	0.2565±0.3128	-4.78186	2.53e-11	6.9092±1.7922
Goano02G0048	Chr02	- && Q9SEY5.1 RecName: Full=Probable acyl-activating enzyme 2; AltName: Full=AMP-binding protein 2; Short=AtAMPBP2 && PF00501:AMP-binding enzyme	2.4325±1.2471	-0.784328	0.258172	4.4969±2.7197	0.100762	0.906697	0.3205±0.2051	-3.71992	1.32e-09	0.1077±0.0741	-5.29791	2.99e-10	4.2509±1.6533
Goano02G0050	Chr02	- && Q9ZVP8.2 RecName: Full=NAC domain-containing protein 35; Short=ANAC035; AltName: Full=Protein LONG VEGETATIVE PHASE 1; Short=AtLOV1 && PF02365:No apical meristem (NAM) protein	0.2965±0.3496	-0.93789	0.678943	1.1893±0.1898	1.06222	0.19889	0.0685±0.0701	-3.07204	0.0433199	0±0	-5.51792	0.00249171	0.5732±0.3268
Goano02G0055	Chr02	- && - && PF03087:Arabidopsis protein of unknown function	2.9373±0.6056	2.34894	7.57e-05	4.8803±0.9025	3.08272	1.25e-10	8.3921±1.8343	3.87037	1.32e-20	12.1593±1.115	4.38764	4.23e-30	0.5898±0.2971
Goano02G0059	Chr02	- && Q9LS04.2 RecName: Full=Putative F-box protein At3g25750 && PF03478:Protein of unknown function (DUF295)	1.1485±0.1875	0.550683	0.493686	1.1886±0.0726	0.603239	0.257931	1.3633±0.3194	0.804537	0.125928	1.8166±0.7629	1.2033	0.0279667	0.7926±0.18
Goano02G0069	Chr02	- && - && -	3.3983±0.801	-0.520245	0.359327	2.6538±0.7134	-0.877655	0.0385868	0.5252±0.1448	-3.2094	3.24e-10	0.466±0.0693	-3.40087	4.45e-11	4.9612±0.9062
Goano02G0071	Chr02	- && - && -	4.6291±1.0954	1.09796	0.0662167	6.5584±1.1616	1.60042	0.000177766	7.4669±1.5883	1.7916	1.43e-05	10.0511±1.646	2.20291	7.85e-09	2.1797±0.658
Goano02G0076	Chr02	- && - && -	10.5524±1.3432	0.321132	0.297073	1.9844±0.6067	-2.0864	3.19e-12	2.0377±0.8354	-2.04514	2.21e-11	0.6353±0.3873	-3.75596	1.77e-20	8.5743±1.6908
Goano02G0077	Chr02	- && Q8VYV9.1 RecName: Full=Aspartyl protease family protein 1; Flags: Precursor && -	9.8759±1.1195	0.195416	0.524672	3.7645±0.69	-1.19508	1.11e-07	3.468±0.1187	-1.30985	8.6e-12	2.6435±0.0748	-1.71858	7.05e-18	8.7446±0.6275
Goano02G0078	Chr02	- && Q8VYV9.1 RecName: Full=Aspartyl protease family protein 1; Flags: Precursor && -	26.229±2.5697	-0.0357976	0.927464	45.6475±4.9557	0.764782	2.11e-05	43.9635±6.6869	0.714128	2.17e-05	90.8816±30.944	1.74485	4.24e-10	27.2484±3.7183
Goano02G0079	Chr02	- && Q43872.1 RecName: Full=Peroxidase 64; Short=Atperox P64; AltName: Full=ATP17a; AltName: Full=PRXR4; Flags: Precursor && -	0.8848±0.5117	-0.220846	0.864185	0.6467±0.2747	-0.669551	0.359899	0.4337±0.1035	-1.24222	0.0475389	0.2425±0.1086	-2.11057	0.00279616	1.0479±0.4387
Goano02G0083	Chr02	- && Q84JK2.1 RecName: Full=Protein FD; AltName: Full=bZIP transcription factor 14; Short=AtbZIP14 && PF00170:bZIP transcription factor	0.3849±0.3334	-0.245309	0.928015	0.141±0.1041	-1.67549	0.201966	0.0867±0.0645	-2.40166	0.0748595	0±0	-5.58018	0.00216795	0.4624±0.2485
Goano02G0084	Chr02	- && Q08CG8.1 RecName: Full=RING finger protein 44 && PF13639:Ring finger domain	1.7699±1.0663	-0.000226373	0.999926	0.4243±0.3719	-2.06018	0.0635983	1.1223±0.2008	-0.659448	0.404105	0.1958±0.1721	-3.19647	0.00264866	1.8119±1.1062
Goano02G0087	Chr02	- && B6SJQ0.1 RecName: Full=Cell number regulator 13; AltName: Full=ZmCNR13 && PF04749:PLAC8 family	36.125±4.5	-0.452453	0.0212241	12.5259±5.0046	-1.97871	2.33e-11	10.7358±0.6364	-2.19876	2.33e-50	9.2207±1.1017	-2.4349	4.85e-39	50.1196±7.0576
Goano02G0088	Chr02	- && Q5XF11.1 RecName: Full=F-box protein At4g35930 && -	0.4035±0.1683	-1.85137	0.00705442	0.3362±0.0312	-2.12617	0.000257306	0.3407±0.2266	-2.09652	0.00142472	0.0444±0.0769	-5.11494	2.17e-06	1.4905±0.2987
Goano02G0089	Chr02	- && Q94CH6.1 RecName: Full=GDSL esterase/lipase EXL3; AltName: Full=Family II extracellular lipase 3; Short=Family II lipase EXL3; Flags: Precursor && PF00657:GDSL-like Lipase/Acylhydrolase	33.3292±0.8735	-0.169804	0.394354	30.0224±4.8464	-0.318968	0.101223	13.2494±3.1261	-1.49554	1.11e-17	8.7376±2.2698	-2.11616	3.36e-20	38.0084±2.6278
Goano02G0093	Chr02	- && - && PF04783:Protein of unknown function (DUF630)|PF04782:Protein of unknown function (DUF632)	0.5703±0.054	-0.882008	0.203954	0.0622±0.0434	-4.09621	7.58e-07	0.0606±0.0847	-4.15824	1.37e-06	0.0173±0.015	-5.96746	1.41e-06	1.0713±0.4372
Goano02G0094	Chr02	- && Q01MI9.1 RecName: Full=Probable L-ascorbate peroxidase 3; AltName: Full=OsAPx03 && PF00141:Peroxidase	9.5112±0.5597	-0.0945316	0.835883	4.1647±0.5758	-1.28504	3.92e-07	5.3572±0.5629	-0.917382	0.000116465	7.056±1.3141	-0.538569	0.0512908	10.3106±1.5328
Goano02G0104	Chr02	- && P83332.1 RecName: Full=Thaumatin-like protein 1; AltName: Full=PpAZ44; Flags: Precursor [Prunus persica] && PF00314:Thaumatin family	2.1154±0.3929	-0.0159083	0.988823	0.1163±0.108	-4.23219	8.35e-06	0.1674±0.1935	-3.65701	2.19e-05	0.042±0.0728	-5.63454	9.72e-06	2.1761±0.7704
Goano02G0107	Chr02	- && Q9FKW4.1 RecName: Full=Calcium-dependent protein kinase 28 && PF00069:Protein kinase domain	12.5752±1.3363	0.0293921	0.944623	26.4849±4.3958	1.1043	3.01e-08	20.789±0.5618	0.758559	3.24e-07	17.9074±1.2896	0.525194	0.00442502	12.4996±1.59
Goano02G0108	Chr02	- && - && -	0.6252±0.2877	-2.2788	2.4e-05	0.4268±0.3861	-2.81648	3.57e-05	0.2259±0.1446	-3.75852	2.94e-10	0.0462±0.0454	-6.0685	1.1e-09	3.0789±0.9602
Goano02G0109	Chr02	- && Q9Y4A5.3 RecName: Full=Transformation/transcription domain-associated protein; AltName: Full=350/400 kDa PCAF-associated factor; Short=PAF350/400; AltName: Full=STAF40; AltName: Full=Tra1 homolog && PF00454:Phosphatidylinositol 3- and 4-kinase|PF02259:FAT domain	8.1677±1.7529	0.30342	0.249656	11.8944±0.2546	0.846395	8.46e-10	14.0614±0.5624	1.09105	4.62e-19	11.5278±0.8022	0.786644	4.41e-07	6.7151±0.7236
Goano02G0110	Chr02	- && Q9SD24.1 RecName: Full=WEB family protein At3g51220 && -	5.5763±0.8589	0.0379494	0.963187	8.2123±2.4389	0.598541	0.171268	4.5001±0.5464	-0.26539	0.525715	1.3159±0.8397	-2.06457	0.000203798	5.4966±1.7906
Goano02G0114	Chr02	- && Q147F9.1 RecName: Full=AAA-ATPase At3g50940; Flags: Precursor && PF14363:Domain associated at C-terminal with AAA|PF00004:ATPase family associated with various cellular activities (AAA)	6.0053±1.5725	0.31489	0.439561	11.522±8.1492	1.25551	0.0100545	4.7592±2.4473	-0.0194058	0.967206	6.9405±4.1042	0.511295	0.370732	4.8983±0.6102
Goano02G0118	Chr02	- && Q9SL41.1 RecName: Full=NAC domain-containing protein 37; Short=ANAC037; AltName: Full=Protein VASCULAR RELATED NAC-DOMAIN 1 && PF02365:No apical meristem (NAM) protein	1.6553±0.4949	0.31132	0.749981	0.5761±0.0863	-1.21293	0.0536469	0.8803±0.1903	-0.598422	0.342035	0.5793±0.1657	-1.22495	0.0498952	1.354±0.4592
Goano02G0119	Chr02	- && Q9SI62.2 RecName: Full=Polyprenol reductase 2 && PF02544:3-oxo-5-alpha-steroid 4-dehydrogenase	0±0	-2.93147	1	0.2172±0.2548	1.90627	0.432094	0.2658±0.1213	2.19246	0.225312	1.0611±0.2547	4.16725	0.000217981	0.0584±0.1012
Goano02G0120	Chr02	- && Q43434.1 RecName: Full=V-type proton ATPase 16 kDa proteolipid subunit; Short=V-ATPase 16 kDa proteolipid subunit; AltName: Full=Vacuolar proton pump 16 kDa proteolipid subunit && PF00137:ATP synthase subunit C	62.7867±4.458	-0.204296	0.296635	39.6602±3.475	-0.866091	9.84e-10	27.813±3.8	-1.37538	4.89e-21	37.6803±7.3673	-0.953756	1.33e-06	73.3547±2.2565
Goano02G0121	Chr02	- && C0LGS2.1 RecName: Full=Probable LRR receptor-like serine/threonine-protein kinase At4g36180; Flags: Precursor && PF13855:Leucine rich repeat|PF00069:Protein kinase domain|PF08263:Leucine rich repeat N-terminal domain	5.311±0.8988	-0.182613	0.632236	1.5743±0.144	-1.93422	6.99e-18	1.8204±0.3722	-1.72234	2.74e-14	0.3626±0.2737	-4.07484	8.4e-13	6.1105±0.992
Goano02G0122	Chr02	- && - && PF12681:Glyoxalase-like domain	25.9279±7.3817	-0.984193	4.38e-05	1.8048±0.4075	-4.82763	5.12e-81	1.3387±0.698	-5.24277	1.76e-84	0.4242±0.3901	-6.93893	1.43e-10	51.9614±8.4926
Goano02G0123	Chr02	- && C0SVM5.1 RecName: Full=B-box zinc finger protein 19; AltName: Full=Protein DOUBLE B-BOX 1B; AltName: Full=Protein SALT TOLERANCE HOMOLOG 5 && PF00643:B-box zinc finger	13.4093±1.497	-0.0834183	0.800108	10.0121±1.5252	-0.505135	0.00828289	12.1443±1.7062	-0.222716	0.226146	5.7791±1.1114	-1.31403	9.19e-11	14.415±0.1627
Goano02G0127	Chr02	- && Q70E96.2 RecName: Full=Aldehyde dehydrogenase family 3 member F1 && PF00171:Aldehyde dehydrogenase family	20.6746±0.7879	-0.209687	0.515865	4.7815±1.6261	-2.3202	5.69e-14	4.838±0.6887	-2.30294	9.05e-27	0.309±0.2594	-6.30815	1.03e-47	24.2651±5.5361
Goano02G0128	Chr02	- && - && PF09791:Oxidoreductase-like protein, N-terminal	2.6106±0.6861	-0.245805	0.798033	1.6705±0.5074	-0.889718	0.106672	0.8156±0.2011	-1.92014	0.00103374	0.938±0.5219	-1.72467	0.00481252	3.13±0.5223
Goano02G0129	Chr02	- && Q9SD40.2 RecName: Full=Protein SHI RELATED SEQUENCE 1; AltName: Full=Protein STYLISH 1 && PF05142:Domain of unknown function (DUF702)	1.196±0.841	0.304671	0.809469	0.8511±0.5597	-0.190335	0.833656	0.7991±0.3358	-0.275772	0.705806	0.3399±0.1225	-1.52617	0.0215777	0.9877±0.1597
Goano02G0130	Chr02	- && Q9SCV9.1 RecName: Full=Beta-galactosidase 3; Short=Lactase 3; Flags: Precursor && PF01301:Glycosyl hydrolases family 35|PF02140:Galactose binding lectin domain	50.4678±3.6473	-0.804668	1.03e-07	8.4031±6.0678	-3.38949	2.75e-08	8.2804±0.9961	-3.40889	1.14e-118	2.3868±0.3843	-5.22143	6.16e-155	89.4044±12.6062
Goano02G0132	Chr02	- && Q9M066.3 RecName: Full=3-epi-6-deoxocathasterone 23-monooxygenase; AltName: Full=Cytochrome P450 90C1; AltName: Full=Protein ROTUNDIFOLIA 3 && PF00067:Cytochrome P450	28.8432±5.4748	0.755958	0.000155157	19.73±1.4068	0.208593	0.271972	12.3773±3.469	-0.461589	0.0401131	8.4516±1.605	-1.0287	1.94e-06	17.3354±1.9605
Goano02G0134	Chr02	- && Q9SX38.2 RecName: Full=Putative disease resistance protein At1g50180 && PF00931:NB-ARC domain	0.0422±0.0731	0.0453767	1	0.0571±0.0497	0.504709	0.829916	0.1547±0.0682	1.9424	0.148702	0.3899±0.1216	3.25066	0.000669705	0.0406±0.019
Goano02G0135	Chr02	- && Q7XA87.1 RecName: Full=Folate transporter 1, chloroplastic; Short=AtFOLT1 && PF00153:Mitochondrial carrier protein	3.0748±0.398	-0.224134	0.805424	1.6236±0.8966	-1.14367	0.0783976	0.5356±0.1797	-2.73622	7.32e-06	0.5292±0.0649	-2.77927	4.72e-06	3.6557±1.4984
Goano02G0137	Chr02	- && Q8X0H8.1 RecName: Full=Alpha-1,3/1,6-mannosyltransferase alg-2; AltName: Full=Asparagine-linked glycosylation protein 2; AltName: Full=GDP-Man:Man(1)GlcNAc(2)-PP-Dol alpha-1,3-mannosyltransferase; AltName: Full=GDP-Man:Man(1)GlcNAc(2)-PP-dolichol mannosyltransferase; AltName: Full=GDP-Man:Man(2)GlcNAc(2)-PP-Dol alpha-1,6-mannosyltransferase && PF16994:Glycosyl-transferase family 4|PF00534:Gl…	16.0427±1.2105	0.195297	0.445743	20.1567±0.8924	0.525495	0.000678325	27.3584±1.1136	0.969126	1.49e-12	31.3951±1.2115	1.15002	2.05e-15	14.2055±1.0257
Goano02G0139	Chr02	- && Q39027.2 RecName: Full=Mitogen-activated protein kinase 7; Short=AtMPK7; Short=MAP kinase 7 && PF00069:Protein kinase domain	6.1292±1.2568	-0.898673	0.000107199	3.8218±1.3048	-1.5764	2.06e-08	3.2171±1.2968	-1.82028	4.47e-11	4.5072±1.0135	-1.35218	2.13e-08	11.579±1.1808
Goano02G0142	Chr02	- && Q9FN75.1 RecName: Full=AAA-ATPase At5g17760 && PF14363:Domain associated at C-terminal with AAA|PF00004:ATPase family associated with various cellular activities (AAA)	5.7331±1.241	0.344169	0.40802	5.9044±0.8797	0.386552	0.205979	19.8756±2.7071	2.14059	2.29e-27	25.5996±0.1345	2.48685	2.67e-36	4.5779±0.9184
Goano02G0145	Chr02	- && - && -	5.5937±0.8163	0.280737	0.498142	7.7401±2.4128	0.751332	0.032148	10.4538±0.0763	1.1872	6.11e-09	15.2367±3.9746	1.71468	7.83e-10	4.6602±0.9044
Goano02G0146	Chr02	- && Q9FWS1.2 RecName: Full=Auxilin-like protein 1 && -	13.3443±0.9721	0.249874	0.176911	10.1379±0.9984	-0.145079	0.429163	8.7125±0.604	-0.360341	0.00834097	5.2309±0.5102	-1.11542	2.95e-13	11.3784±0.5063
Goano02G0148	Chr02	- && O48671.2 RecName: Full=Protein RER1B; Short=AtRER1B && PF03248:Rer1 family	14.0521±0.6423	0.328452	0.218985	18.4722±1.5766	0.723346	0.000129823	19.788±3.1718	0.825041	2.54e-05	24.2492±3.1506	1.10205	2.5e-08	11.3636±1.0627
Goano02G0155	Chr02	- && - && PF00730:HhH-GPD superfamily base excision DNA repair protein	3.5634±0.5801	-0.265341	0.648277	2.7899±0.447	-0.613204	0.0880768	2.5746±1.0777	-0.723582	0.0870819	1.9799±0.5522	-1.12656	0.00337323	4.3367±0.4638
Goano02G0156	Chr02	- && Q6QPM2.2 RecName: Full=GATA transcription factor 19 && PF00320:GATA zinc finger	0.8725±0.6219	-1.75146	0.0202422	0.0864±0.0782	-5.11975	1.73e-08	0.1154±0.1285	-4.7081	3.45e-09	0.0515±0.0893	-5.91232	4.42e-08	3.0119±1.5469
Goano02G0159	Chr02	- && Q8N2H3.2 RecName: Full=Pyridine nucleotide-disulfide oxidoreductase domain-containing protein 2 && PF13450:NAD(P)-binding Rossmann-like domain	4.9146±1.1946	0.587758	0.150559	7.2496±1.3965	1.14893	0.00014468	15.2254±1.5357	2.22239	9.75e-25	10.3512±4.6617	1.64664	7.9e-05	3.3127±0.8535
Goano02G0162	Chr02	- && P40389.1 RecName: Full=Protein-lysine N-methyltransferase rrg1; AltName: Full=Elongation factor methyltransferase 2; AltName: Full=Rapid response to glucose protein 1 && PF10294:Lysine methyltransferase	0.8106±0.2683	-1.52257	0.0212112	0.5483±0.3979	-2.08154	0.00544112	0.2955±0.1668	-2.96534	9.24e-06	0.0755±0.0875	-4.94359	3.35e-07	2.3642±0.7818
Goano02G0171	Chr02	- && - && -	10.0838±0.9289	-0.212015	0.654394	5.9404±1.8132	-0.972334	0.0057853	5.3823±0.4704	-1.115	0.00013303	7.4271±1.3798	-0.665511	0.0282761	11.8502±1.0497
Goano02G0177	Chr02	- && O23210.3 RecName: Full=Scarecrow-like protein 15; Short=AtSCL15; AltName: Full=GRAS family protein 25; Short=AtGRAS-25 && -	9.7027±0.4997	0.648341	0.00907867	11.1459±1.3455	0.849541	0.000422545	12.7572±1.3652	1.04764	2.53e-07	12.7623±0.9524	1.02961	4.94e-06	6.2677±1.3226
Goano02G0178	Chr02	- && O23208.3 RecName: Full=Homeobox-leucine zipper protein ATHB-40; AltName: Full=HD-ZIP protein ATHB-40; AltName: Full=Homeodomain transcription factor ATHB-40 && -	0.1804±0.0358	1.22716	0.642925	0.2564±0.2145	1.73012	0.320921	0.5121±0.1158	2.74124	0.0216262	2.3865±0.921	4.96044	9.47e-09	0.0797±0.062
Goano02G0183	Chr02	- && Q56XQ0.3 RecName: Full=UPF0496 protein At2g18630 && PF05055:Protein of unknown function (DUF677)	5.7435±1.7797	0.0247645	0.968591	3.6965±1.1529	-0.61021	0.0642241	3.7898±0.9193	-0.573348	0.031571	2.5529±0.8672	-1.16347	0.000392533	5.7317±0.0377
Goano02G0191	Chr02	- && Q56XQ0.3 RecName: Full=UPF0496 protein At2g18630 && PF05055:Protein of unknown function (DUF677)	0.2504±0.0715	0.824446	0.681365	1.0946±0.831	2.95284	0.0078779	0.7318±0.3719	2.37333	0.00846725	0.5484±0.0852	1.93725	0.0374015	0.1431±0.1304
Goano02G0193	Chr02	- && Q9SYY4.1 RecName: Full=Elongation of fatty acids protein 3-like; Short=Protein ELO3-like; AltName: Full=Protein HIGH EXPRESSION OF OSMOTICALLY RESPONSIVE GENES 3; AltName: Full=Very long-chain fatty acid condensing enzyme HOS3; Short=VLCFA condensing enzyme HOS3 && PF01151:GNS1/SUR4 family	10.6604±1.738	0.803816	0.00316327	12.2165±2.6844	1.00141	0.00017861	9.9925±0.8333	0.714853	0.00141555	8.615±0.4756	0.483371	0.0393262	6.192±0.6219
Goano02G0195	Chr02	- && Q9LN68.1 RecName: Full=Probable galacturonosyltransferase-like 1; AltName: Full=Protein GAOLAOZHUANGREN 1; AltName: Full=Protein PARVUS && PF01501:Glycosyl transferase family 8	10.1467±3.311	0.305449	0.495003	6.1997±0.4134	-0.403006	0.132859	7.7664±1.0159	-0.0749051	0.796266	3.6831±0.7224	-1.17068	3.6e-05	8.3086±1.7316
Goano02G0196	Chr02	- && P10978.1 RecName: Full=Retrovirus-related Pol polyprotein from transposon TNT 1-94; Includes: RecName: Full=Protease; Includes: RecName: Full=Reverse transcriptase; Includes: RecName: Full=Endonuclease && PF04193:PQ loop repeat|PF14227:gag-polypeptide of LTR copia-type	9.3674±1.1757	0.530372	0.0250259	2.8615±2.0378	-1.17861	0.0210856	6.1768±0.8245	-0.0658411	0.804774	1.7269±1.5372	-1.92477	0.0997044	6.5691±0.3495
Goano02G0205	Chr02	- && Q41495.1 RecName: Full=STS14 protein; Flags: Precursor && PF00188:Cysteine-rich secretory protein family	6.4112±1.5674	-1.11411	0.000136856	0.833±0.1883	-4.05329	7.43e-30	1.1494±0.2731	-3.58959	4.41e-28	0.4302±0.394	-5.05615	2.39e-24	14.1086±1.3511
Goano02G0206	Chr02	- && - && PF14009:Domain of unknown function (DUF4228)	0.93±0.5382	-1.73042	0.0341174	1.0711±0.3348	-1.53411	0.0143647	0.1703±0.1526	-4.18865	7.51e-06	0.1794±0.1666	-4.16013	8.54e-06	3.1578±0.8934
Goano02G0207	Chr02	- && Q94A73.2 RecName: Full=BTB/POZ domain-containing protein At5g66560 && PF03000:NPH3 family	9.0144±0.2316	-0.329247	0.106301	4.8241±0.6275	-1.22879	6.71e-12	4.0079±0.7893	-1.49366	3.97e-15	2.3008±0.5059	-2.31558	2.49e-26	11.4817±0.5907
Goano02G0209	Chr02	- && - && -	14.2113±2.4389	-0.0792308	0.884167	6.8278±1.3219	-1.135	4.11e-05	5.9371±1.428	-1.33087	1.49e-06	7.0883±2.4346	-1.09217	0.00118637	15.2114±1.9769
Goano02G0212	Chr02	- && P42935.1 RecName: Full=Elongator complex protein 2; AltName: Full=Gamma-toxin target 2 && PF00400:WD domain, G-beta repeat	0.2803±0.1912	-1.35429	0.196377	0.1158±0.1164	-2.6443	0.00367925	0.1376±0.0314	-2.3676	0.00236805	0.227±0.1034	-1.66208	0.0189678	0.7241±0.1408
Goano02G0221	Chr02	- && Q9ZQ85.2 RecName: Full=Myb family transcription factor EFM; AltName: Full=Protein EARLY FLOWERING MYB && PF00249:Myb-like DNA-binding domain	2.2009±0.457	-0.831918	0.0436081	13.06±2.8881	1.73586	2.93e-09	17.4024±3.0991	2.15249	2.1e-20	17.9163±8.497	2.17634	5.58e-08	3.9698±1.0644
Goano02G0222	Chr02	- && Q9C566.1 RecName: Full=Peptidyl-prolyl cis-trans isomerase CYP40; Short=PPIase CYP40; AltName: Full=Cyclophilin of 40 kDa; Short=Cyclophilin-40; AltName: Full=Protein SQUINT; AltName: Full=Rotamase CYP40 && PF00160:Cyclophilin type peptidyl-prolyl cis-trans isomerase/CLD|PF13181:Tetratricopeptide repeat	0.649±0.0853	-1.34362	0.0178915	1.2482±0.3426	-0.397688	0.496943	0.8015±0.2997	-1.03589	0.0447315	0.785±0.4109	-1.0886	0.0663292	1.6713±0.6859
Goano02G0223	Chr02	- && O23181.2 RecName: Full=Patatin-like protein 3; Short=AtPLP3; AltName: Full=Patatin-related phospholipase A IIbeta; Short=pPLAIIb; AltName: Full=Phospholipase A IVC; Short=AtPLAIVC && PF01734:Patatin-like phospholipase	40.2223±11.7623	-1.33005	9.99e-07	45.6483±12.5933	-1.1461	0.000246285	39.7422±14.6408	-1.34252	0.00273823	10.8059±8.1263	-3.24224	3.63e-05	102.4922±32.6549
Goano02G0233	Chr02	- && - && PF00685:Sulfotransferase domain	6.2304±0.5047	-0.356305	0.281462	4.1206±1.1147	-0.951375	0.00141788	3.8923±0.2066	-1.03073	1.66e-05	3.1985±0.6263	-1.33289	1e-06	8.0991±0.8686
Goano02G0241	Chr02	- && P22335.1 RecName: Full=Heat shock factor protein HSF24; AltName: Full=Heat shock transcription factor 24; Short=HSTF 24; AltName: Full=Heat stress transcription factor && PF00447:HSF-type DNA-binding	38.5195±4.9328	0.201474	0.40996	77.0501±2.9888	1.2023	3.52e-22	55.6602±7.2852	0.736783	4.03e-07	73.7047±15.1501	1.12445	2.56e-08	33.9663±2.1925
Goano02G0243	Chr02	- && - && PF07939:Protein of unknown function (DUF1685)	63.5428±3.7627	0.0321678	0.913194	66.7197±4.1563	0.103771	0.512204	44.4664±1.4182	-0.478748	6.31e-05	31.0123±8.085	-1.01741	5.52e-06	63.0152±0.5938
Goano02G0244	Chr02	- && - && -	0.1064±0.1142	-1.61504	1	2.0835±0.7608	2.68894	0.00363087	4.1536±2.3027	3.68599	4.79e-06	5.0945±1.6935	3.95429	7.71e-08	0.3223±0.1986
Goano02G0245	Chr02	- && Q7XJL2.2 RecName: Full=Glutamate receptor 3.1; Short=AtGLR2; AltName: Full=Ligand-gated ion channel 3.1; Flags: Precursor && PF00060:Ligand-gated ion channel	0.5555±0.116	0.291062	0.87247	2.1346±1.1719	2.2351	0.00276734	3.5961±0.8327	2.98599	1.13e-08	4.0451±0.7635	3.13671	1.3e-08	0.4566±0.3552
Goano02G0247	Chr02	- && - && -	3.8805±0.5074	-0.787457	0.0215701	6.3856±2.9719	-0.0708976	0.901807	3.5493±0.2375	-0.913915	0.00140885	3.017±0.1559	-1.16641	0.000140712	6.8124±1.7918
Goano02G0248	Chr02	- && Q9SND4.1 RecName: Full=Transcription factor HEC2; AltName: Full=Basic helix-loop-helix protein 37; Short=AtbHLH37; Short=bHLH 37; AltName: Full=Protein HECATE 2; AltName: Full=Transcription factor EN 117; AltName: Full=bHLH transcription factor bHLH037 && PF00010:Helix-loop-helix DNA-binding domain	0.1933±0.0651	-0.352408	0.896224	0.0706±0.1223	-1.78565	0.400475	0.1523±0.1814	-0.685841	0.703348	0±0	-4.65752	0.0300192	0.2514±0.1091
Goano02G0249	Chr02	- && Q9Z2W1.2 RecName: Full=Serine/threonine-protein kinase 25; AltName: Full=Ste20-like kinase; AltName: Full=Sterile 20/oxidant stress-response kinase 1; Short=SOK-1; Short=Ste20/oxidant stress response kinase 1 && PF00069:Protein kinase domain	10.882±4.3241	0.487127	0.317151	6.1717±2.0631	-0.330645	0.481454	3.6683±0.9607	-1.07913	0.00122996	2.6882±0.1329	-1.54581	3.28e-06	7.872±2.2962
Goano02G0251	Chr02	- && Q93XX5.1 RecName: Full=PI-PLC X domain-containing protein At5g67130; Flags: Precursor && -	12.589±1.5457	-0.445132	0.042778	6.7653±0.4592	-1.34013	2.61e-14	5.6156±0.5283	-1.60671	3.94e-20	5.2043±1.1412	-1.7362	1.58e-14	17.4002±1.851
Goano02G0252	Chr02	- && Q9SLN1.2 RecName: Full=Filament-like plant protein 7; Short=AtFPP7 && PF05911:Filament-like plant protein, long coiled-coil	19.1543±3.893	0.117751	0.738112	5.3139±2.5785	-1.73044	1.35e-06	3.615±0.845	-2.2817	1.27e-35	0.9621±0.6674	-4.21653	1e-23	17.897±1.8048
Goano02G0254	Chr02	- && P47927.1 RecName: Full=Floral homeotic protein APETALA 2 && PF00847:AP2 domain	12.097±1.4791	-0.487084	0.0287974	10.6658±0.1966	-0.666914	0.000175496	7.5101±0.3768	-1.16923	2.5e-12	6.562±0.1934	-1.38227	5.73e-14	17.1707±2.1921
Goano02G0258	Chr02	- && A0A068FIK2.1 RecName: Full=Kinesin-like protein KIN-4A; AltName: Full=GhKINESIN-4A && PF00225:Kinesin motor domain	3.9399±1.2329	-0.0460258	0.942734	1.0082±0.1488	-2.00909	6.8e-15	1.9175±0.1527	-1.07942	1.18e-06	0.8571±0.1172	-2.26202	1.1e-17	4.123±0.7438
Goano02G0259	Chr02	- && Q93Y06.1 RecName: Full=Probable inactive receptor kinase At5g67200; Flags: Precursor && PF00069:Protein kinase domain	4.6892±0.7292	-0.00431517	0.993573	2.1906±0.46	-1.09935	4.61e-05	2.5356±0.5553	-0.88545	0.000709302	1.1428±0.6128	-2.06044	1.81e-07	4.7729±0.4641
Goano02G0267	Chr02	- && Q9SN11.1 RecName: Full=Cyclin-D3-3; AltName: Full=G1/S-specific cyclin-D3-3; Short=CycD3;3 && PF02984:Cyclin, C-terminal domain|PF00134:Cyclin, N-terminal domain	9.8955±2.571	0.0242727	0.966172	2.7079±1.0998	-1.84373	4.55e-08	1.9171±0.6654	-2.33522	5.13e-17	0.7576±0.2826	-3.70684	8.02e-30	9.8753±1.036
Goano02G0268	Chr02	- && Q9FGQ6.1 RecName: Full=Microtubule-associated protein RP/EB family member 1C; AltName: Full=APC-binding protein EB1C; AltName: Full=End-binding protein 1C; Short=AtEB1C; AltName: Full=Protein ATEB1 homolog 1; Short=AtEB1H1 && PF00307:Calponin homology (CH) domain|PF03271:EB1-like C-terminal motif	1.3508±0.3097	-2.16433	5.8e-12	0.6005±0.2198	-3.33391	1.65e-20	0.2677±0.1976	-4.5089	2.47e-23	0.0701±0.0651	-6.49017	4.97e-19	6.1767±0.3878
Goano02G0280	Chr02	- && - && -	13.9433±0.6917	0.704836	3.81e-05	17.9154±2.9904	1.06766	5.18e-08	18.3773±1.7203	1.10769	1.92e-13	15.5404±4.6014	0.846106	0.00231659	8.6772±0.8989
Goano02G0282	Chr02	- && - && -	16.0021±1.6188	0.0519682	0.917913	10.2391±0.7737	-0.591322	0.0209051	6.6561±1.2361	-1.20921	3.39e-07	3.5502±0.4049	-2.13391	3.56e-16	15.674±3.8112
Goano02G0285	Chr02	- && - && -	22.8328±1.1336	0.185962	0.502208	17.1057±2.0256	-0.22936	0.312997	10.4856±2.2767	-0.934219	1.15e-05	6.3901±3.5998	-1.66804	4.55e-05	20.3467±1.9377
Goano02G0286	Chr02	- && Q9SZE7.1 RecName: Full=Peroxidase 51; Short=Atperox P51; AltName: Full=ATP37; Flags: Precursor && -	2.7424±0.3107	0.761857	0.142354	3.3614±1.2974	1.0605	0.026156	1.0888±0.4914	-0.563458	0.358668	3.477±2.1588	1.09806	0.0559964	1.6328±0.3585
Goano02G0290	Chr02	- && Q42381.1 RecName: Full=Probable N-acetyltransferase HLS1; AltName: Full=Protein CONSTITUTIVE PHOTOMORPHOGENIC 3; AltName: Full=Protein HOOKLESS 1; AltName: Full=Protein UNUSUAL SUGAR RESPONSE 2 && PF00583:Acetyltransferase (GNAT) family	4.536±0.7221	0.842936	0.0347968	2.9786±1.198	0.237066	0.696029	3.2838±0.4494	0.380415	0.325382	0.8722±0.2881	-1.55453	0.000909984	2.5717±0.8548
Goano02G0293	Chr02	- && O80970.1 RecName: Full=BTB/POZ domain-containing protein NPY2; AltName: Full=Protein NAKED PINS IN YUC MUTANTS 2 && PF03000:NPH3 family|PF00651:BTB/POZ domain	9.9728±2.8577	-0.108563	0.820898	6.0998±1.265	-0.815232	0.000609138	3.9698±0.3139	-1.43329	3.06e-15	1.8301±0.4549	-2.56969	5.88e-24	10.9034±1.4958
Goano02G0299	Chr02	- && Q43295.1 RecName: Full=Adenylyl-sulfate kinase 1, chloroplastic; AltName: Full=ATP adenosine-5'-phosphosulfate 3'-phosphotransferase 1; AltName: Full=Adenosine-5'-phosphosulfate kinase 1; Short=APS kinase 1; Flags: Precursor && PF01583:Adenylylsulphate kinase	16.2933±2.386	-0.192549	0.59263	12.617±1.0498	-0.56082	0.0138075	9.0847±1.496	-1.03276	1.85e-06	7.1908±0.4048	-1.38645	3.86e-10	18.8992±3.3435
Goano02G0302	Chr02	- && Q9SZF7.1 RecName: Full=Protein SHORT-ROOT; Short=AtSHR; AltName: Full=GRAS family protein 26; Short=AtGRAS-26; AltName: Full=Protein SHOOT GRAVITROPISM 7 && PF03514:GRAS domain family	8.8858±1.197	0.0755467	0.866378	4.6745±2.0351	-0.850314	0.024924	3.7221±0.4472	-1.17654	3.32e-08	3.994±0.7831	-1.09099	8.61e-06	8.5549±1.0255
Goano02G0303	Chr02	- && - && PF04616:Glycosyl hydrolases family 43	4.4167±0.2352	0.424016	0.230404	5.2029±0.9909	0.661675	0.0284335	5.9945±0.481	0.868747	0.000241406	8.5206±2.0491	1.35945	4.76e-06	3.3325±0.7666
Goano02G0304	Chr02	- && Q8VY57.1 RecName: Full=ADP-ribosylation factor-like protein 8a; Short=AtARL8a; AltName: Full=ADP-ribosylation factor-like A1C; Short=AtARLA1C && PF00025:ADP-ribosylation factor family	11.6118±1.8151	-0.0668067	0.897811	6.7967±0.6884	-0.837314	0.000498223	4.2692±0.6013	-1.5055	2e-09	3.0952±0.4484	-1.98708	8.61e-14	12.3233±1.4836
Goano02G0308	Chr02	- && - && PF14009:Domain of unknown function (DUF4228)	6.6271±0.1594	-0.517541	0.170134	6.029±1.6338	-0.651544	0.0873201	8.0139±0.4247	-0.238677	0.447042	4.516±1.6099	-1.08637	0.00537776	9.5994±2.9113
Goano02G0311	Chr02	- && P42751.3 RecName: Full=Cyclin-D1-1; AltName: Full=Cyclin-delta-1; Short=Cyclin-d1; AltName: Full=G1/S-specific cyclin-D1-1; Short=CycD1;1 && PF00134:Cyclin, N-terminal domain|PF02984:Cyclin, C-terminal domain	13.875±1.3396	0.0376022	0.939819	8.9701±1.6105	-0.589685	0.0271453	5.1416±1.6565	-1.38524	7.67e-07	3.0747±1.9837	-2.15233	1.05e-05	13.6774±2.1684
Goano02G0316	Chr02	- && Q9FHP1.1 RecName: Full=ACT domain-containing protein ACR1; AltName: Full=Protein ACT DOMAIN REPEATS 1 && PF01842:ACT domain	0.0339±0.0364	-0.483497	1	0.2698±0.2144	2.53127	0.123746	0.2543±0.142	2.44691	0.115101	0.5197±0.2537	3.46375	0.00463487	0.0476±0.0524
Goano02G0319	Chr02	- && Q9LZP8.1 RecName: Full=bZIP transcription factor 53; Short=AtbZIP53 && PF00170:bZIP transcription factor	0.8923±0.3963	-1.82202	0.0143028	0.9639±0.1165	-1.71436	0.0113991	1.4113±0.7982	-1.16151	0.0827937	3.1837±0.254	-0.00399812	0.996016	3.205±1.9438
Goano02G0321	Chr02	- && O81001.1 RecName: Full=Growth-regulating factor 1; Short=AtGRF1; AltName: Full=Transcription activator GRF1 && -	0.8273±0.0594	-1.31361	0.00167051	0.4174±0.0685	-2.30077	1.89e-08	0.6856±0.196	-1.57369	9.56e-05	0.3324±0.1075	-2.63321	2.92e-09	2.0842±0.212
Goano02G0324	Chr02	- && O48651.1 RecName: Full=Squalene monooxygenase; AltName: Full=Squalene epoxidase; Short=SE && -	64.7869±5.1499	-0.233354	0.265167	22.0589±1.5845	-1.78642	2.26e-31	23.6466±1.618	-1.68317	9.57e-36	7.1863±3.5342	-3.42162	6.64e-26	77.2443±9.7334
Goano02G0327	Chr02	- && Q9M2Y6.1 RecName: Full=Uncharacterized protein At3g49720 && -	42.0781±3.335	-0.370742	0.0643296	18.4023±4.8514	-1.56288	2.02e-11	10.7946±2.4814	-2.33185	2.02e-33	11.4733±4.1407	-2.2569	1.04e-14	55.1806±5.8008
Goano02G0329	Chr02	- && Q9M2Y6.1 RecName: Full=Uncharacterized protein At3g49720 && -	12.3468±0.9625	-0.326378	0.168308	6.1434±2.0502	-1.33312	1.36e-06	3.4133±0.7801	-2.17734	2.07e-23	3.9266±1.508	-1.99034	2.35e-10	15.7126±0.9532
Goano02G0330	Chr02	- && Q00257.1 RecName: Full=1-aminocyclopropane-1-carboxylate synthase CMA101; Short=ACC synthase; AltName: Full=S-adenosyl-L-methionine methylthioadenosine-lyase && PF00155:Aminotransferase class I and II	0.954±0.3356	2.25656	0.00373392	0.6902±0.8416	1.79411	0.175224	0.1231±0.1366	-0.684712	0.664675	0.4409±0.4827	1.12471	0.38806	0.202±0.0422
Goano02G0334	Chr02	- && P46604.1 RecName: Full=Homeobox-leucine zipper protein HAT22; AltName: Full=Homeodomain-leucine zipper protein HAT22; Short=HD-ZIP protein 22 && PF02183:Homeobox associated leucine zipper|PF00046:Homeobox domain	11.345±1.0986	0.535227	0.0787808	49.6201±15.4624	2.66723	2.53e-22	50.4111±15.4336	2.69283	9.57e-31	158.6847±72.2385	4.33142	1.17e-35	7.9179±1.3627
Goano02G0335	Chr02	- && Q9CR14.1 RecName: Full=E3 ubiquitin-protein ligase FANCL; AltName: Full=Fanconi anemia group L protein homolog; AltName: Full=Proliferation of germ cells protein && PF11793:FANCL C-terminal domain|PF09765:WD-repeat region	0.5907±0.3911	-0.864904	0.379668	0.2952±0.1782	-1.86188	0.0103423	0.3731±0.2171	-1.53642	0.029574	0.8692±0.59	-0.321126	0.68661	1.0921±0.3597
Goano02G0336	Chr02	- && Q8LF99.2 RecName: Full=Probable xyloglucan endotransglucosylase/hydrolase protein 6; Short=At-XTH6; Short=XTH-6; Flags: Precursor && PF00722:Glycosyl hydrolases family 16|PF06955:Xyloglucan endo-transglycosylase (XET) C-terminus	21.0523±2.9747	-1.47103	7.17e-16	1.5042±0.5859	-5.27046	5.6e-78	0.8963±0.3642	-6.0242	3.37e-127	0.0388±0.04	-10.5927	3.29e-33	59.1542±10.7076
Goano02G0339	Chr02	- && - && -	74.8343±8.2151	0.0703002	0.80734	30.4023±7.957	-1.22816	1.78e-08	30.2208±0.7639	-1.23357	4.45e-27	13.3298±1.156	-2.43312	3.52e-61	72.2861±6.2278
Goano02G0342	Chr02	- && C0LGX3.1 RecName: Full=LRR receptor-like serine/threonine-protein kinase HSL2; AltName: Full=Protein HAESA-LIKE2; Flags: Precursor && PF13855:Leucine rich repeat|PF08263:Leucine rich repeat N-terminal domain|PF00069:Protein kinase domain	1.2728±0.0816	-0.725138	0.0305856	0.7327±0.0682	-1.51832	2.15e-07	0.6096±0.077	-1.7797	7.48e-09	0.3379±0.2081	-2.65678	2.28e-07	2.1295±0.2714
Goano02G0346	Chr02	- && O49545.1 RecName: Full=Leucine-rich repeat receptor-like serine/threonine-protein kinase BAM1; AltName: Full=Protein BARELY ANY MERISTEM 1; Flags: Precursor && PF13855:Leucine rich repeat|PF00069:Protein kinase domain|PF08263:Leucine rich repeat N-terminal domain	41.4219±7.425	0.0154309	0.968225	27.4846±3.0428	-0.574936	0.000153717	23.8525±2.7988	-0.776062	9.04e-09	13.4384±6.2912	-1.62403	3.85e-06	41.5565±2.8371
Goano02G0359	Chr02	- && - && PF17123:RING-like zinc finger|PF13768:von Willebrand factor type A domain	2.5434±0.4104	0.0943709	0.908306	5.9165±1.2006	1.31449	0.00041338	6.7633±1.1129	1.51153	5.05e-07	4.5966±1.8176	0.934259	0.0389956	2.4084±1.0359
Goano02G0360	Chr02	- && P08834.1 RecName: Full=NADH-ubiquinone oxidoreductase chain 1; AltName: Full=NADH dehydrogenase subunit 1 && -	3.9325±2.8781	-0.849339	0.305936	4.379±3.6898	-0.693035	0.562408	3.4711±0.8029	-1.02808	0.0279789	7.1727±2.886	0.00189937	0.997914	7.1866±2.5797
Goano02G0362	Chr02	- && - && -	2.439±0.2401	0.524579	0.262038	1.7098±0.2381	0.0125351	0.981497	2.3728±0.1368	0.489195	0.166986	3.5175±0.34	1.03779	0.000316104	1.7177±0.1486
Goano02G0365	Chr02	- && - && -	15.9216±3.3956	1.03501	0.0156929	12.7628±5.3018	0.718039	0.156672	15.9981±1.0856	1.04663	0.00223108	14.0612±2.156	0.841119	0.0275383	7.8447±2.2356
Goano02G0366	Chr02	- && Q9SZJ2.1 RecName: Full=Glycine-rich domain-containing protein 2; Short=AtGRDP2 && PF07173:Protein of unknown function (DUF1399)	152.6297±20.6468	0.149049	0.74156	615.2353±267.3888	2.16159	2.78e-09	263.8926±53.7085	0.944596	0.0209748	345.722±126.4623	1.31577	0.000285152	139.5248±53.8912
Goano02G0367	Chr02	- && P34899.1 RecName: Full=Serine hydroxymethyltransferase, mitochondrial; Short=SHMT; AltName: Full=Glycine hydroxymethyltransferase; AltName: Full=Serine methylase; Flags: Precursor && PF00464:Serine hydroxymethyltransferase	33.8619±4.1843	0.145875	0.620017	48.2665±25.5472	0.659873	0.101097	56.5674±10.8508	0.891014	2.23e-07	68.4574±9.2451	1.14867	1.07e-09	31.0107±4.0678
Goano02G0369	Chr02	- && - && PF06045:Rhamnogalacturonate lyase family|PF14683:Polysaccharide lyase family 4, domain III|PF14686:Polysaccharide lyase family 4, domain II	0.4449±0.2539	1.42791	0.258437	1.2511±0.5331	2.92536	1.87e-05	1.2969±0.4673	2.97757	2.23e-06	1.1366±0.5432	2.76905	0.000175034	0.1668±0.1025
Goano02G0374	Chr02	- && Q52QU2.1 RecName: Full=AP2-like ethylene-responsive transcription factor AIL6; AltName: Full=Protein AINTEGUMENTA-LIKE 6 && PF00847:AP2 domain	0.6662±0.2015	-1.03648	0.170176	0.3861±0.1934	-1.81624	0.00826197	0.5977±0.2494	-1.19383	0.054469	0.2019±0.0522	-2.77035	4.43e-05	1.3888±0.527
Goano02G0380	Chr02	- && - && -	33.076±6.7607	0.267847	0.566493	49.3089±6.2782	0.845351	0.00508985	70.3241±2.3927	1.36078	1.52e-09	59.2302±6.4348	1.0944	0.000159206	27.8026±9.4425
Goano02G0382	Chr02	- && Q56X46.1 RecName: Full=Mechanosensitive ion channel protein 2, chloroplastic; AltName: Full=Mechanosensitive channel of small conductance-like 2; AltName: Full=MscS-Like protein 2; Flags: Precursor && PF00924:Mechanosensitive ion channel	30.124±1.3832	-0.105538	0.636645	47.0217±5.1529	0.538339	0.00025831	68.9905±3.6078	1.09427	1.66e-24	74.1703±11.4941	1.18149	2.88e-12	32.8595±1.0305
Goano02G0383	Chr02	- && Q8W486.1 RecName: Full=Uncharacterized protein At1g04910 && PF10250:GDP-fucose protein O-fucosyltransferase	120.4929±8.152	0.0594915	0.805424	48.8124±18.0538	-1.24262	2.9e-06	50.6285±5.2261	-1.18681	4.97e-23	42.3946±5.1454	-1.46078	3.67e-23	117.2256±2.5997
Goano02G0384	Chr02	- && - && PF04783:Protein of unknown function (DUF630)|PF04782:Protein of unknown function (DUF632)	0.6498±0.1107	-1.16652	0.00852048	0.2188±0.1183	-2.74682	4.68e-08	0.1684±0.0916	-3.09952	8.4e-10	0.0979±0.121	-3.93688	2.66e-07	1.4802±0.2794
Goano02G0385	Chr02	- && O65665.1 RecName: Full=Ethylene-responsive transcription factor ERF060 && PF00847:AP2 domain	16.7714±4.5016	0.511568	0.121564	31.0245±7.2018	1.40003	6.42e-08	26.2647±2.766	1.16327	1.33e-09	37.4445±6.6839	1.65697	2.07e-11	11.9302±2.648
Goano02G0392	Chr02	- && - && -	31.9638±4.6815	-0.148634	0.577612	13.0762±3.0906	-1.43624	2.55e-12	9.1035±1.5633	-1.95621	4.82e-35	7.0124±1.6213	-2.34841	7.5e-28	35.9091±1.2785
Goano02G0394	Chr02	- && - && PF13414:TPR repeat	17.6668±2.7372	-0.0555712	0.879128	12.5673±1.0913	-0.545516	0.000518654	11.7814±0.8227	-0.635617	4.9e-06	8.7594±2.0378	-1.08228	1.24e-06	18.608±1.1709
Goano02G0395	Chr02	- && Q94FB9.1 RecName: Full=ABC transporter D family member 1; Short=ABC transporter ABCD.1; Short=AtABCD1; AltName: Full=Peroxisomal ABC transporter 1; Short=AtPXA1; AltName: Full=Protein ACETATE NON-UTILIZING 2; AltName: Full=Protein COMATOSE; AltName: Full=Protein PEROXISOME DEFECTIVE 3; Short=Ped3p && PF00005:ABC transporter|PF06472:ABC transporter transmembrane region 2	0.8822±0.3841	-0.293641	0.674442	0.4891±0.1119	-1.14731	0.00206145	0.4557±0.0386	-1.24347	0.000465751	0.4938±0.1391	-1.1504	0.00292609	1.0985±0.1622
Goano02G0396	Chr02	- && Q8N573.2 RecName: Full=Oxidation resistance protein 1 && PF07534:TLD	3.0749±0.5162	0.436088	0.258989	3.4052±0.625	0.585097	0.0505486	4.4262±0.5408	0.965898	6.1e-05	5.2163±0.5352	1.18501	9.16e-07	2.302±0.3916
Goano02G0400	Chr02	- && Q9LV81.1 RecName: Full=Probable mitochondrial adenine nucleotide transporter BTL3; AltName: Full=Adenine nucleotide transporter BT1-like protein 3 && PF00153:Mitochondrial carrier protein	1.1569±0.5625	0.0010165	0.999155	0.4348±0.3292	-1.41294	0.0497111	1.1522±0.3089	-0.00679415	0.992308	1.6239±0.5138	0.47323	0.318165	1.1778±0.1587
Goano02G0405	Chr02	- && Q8GWP0.1 RecName: Full=Transcription factor MYB39; AltName: Full=Myb-related protein 39; Short=AtMYB39 && PF00249:Myb-like DNA-binding domain	0.1035±0.0601	2.40424	1	0.3758±0.2138	4.27258	0.0268635	0.1416±0.0788	2.86904	0.272453	0.0761±0.0886	1.94241	0.587697	0.0172±0.0297
Goano02G0413	Chr02	- && - && -	0.9051±0.7208	-0.316071	0.876216	0.2437±0.1197	-2.20469	0.0586251	0.1529±0.2648	-2.87145	0.0504795	0±0	-5.70192	0.000761295	1.1443±0.2149
Goano02G0416	Chr02	- && Q6VAB3.1 RecName: Full=UDP-glycosyltransferase 85A8 && PF00201:UDP-glucoronosyl and UDP-glucosyl transferase	0±0	NA	NA	0±0	NA	NA	0±0	NA	NA	3.8221±4.3748	6.87623	5.39e-05	0.0298±0.0516
Goano02G0417	Chr02	- && Q9ZWJ3.1 RecName: Full=UDP-glycosyltransferase 85A2 && -	0±0	NA	NA	0±0	NA	NA	0±0	NA	NA	3.8144±4.106	6.63587	0.000526935	0±0
Goano02G0424	Chr02	- && F8WKW1.1 RecName: Full=7-deoxyloganetin glucosyltransferase; AltName: Full=Genipin glucosyltransferase; AltName: Full=UDP-glucose glucosyltransferase 2; Short=GjUGT2; AltName: Full=UDP-glycosyltransferase 85A24 && -	75.2577±10.0599	-0.551913	0.000750666	52.681±17.2328	-1.06465	7.51e-05	4.0607±1.3882	-4.76053	1.66e-124	1.4436±0.5046	-6.26232	1.7e-152	111.8501±8.6305
Goano02G0426	Chr02	- && P59259.2 RecName: Full=Histone H4 >Q6LAF3.3 RecName: Full=Histone H4 >Q6PMI5.3 RecName: Full=Histone H4 >Q6WZ83.3 RecName: Full=Histone H4 >Q76H85.3 RecName: Full=Histone H4 >P62788.2 RecName: Full=Histone H4 >P62787.2 RecName: Full=Histone H4 >P62887.2 RecName: Full=Histone H4 >P62785.2 RecName: Full=Histone H4 variant TH011 >P0CG89.1 RecName: Full=Histone H4 && -	6.4742±0.8037	-1.21522	2.07e-05	4.802±1.4588	-1.64653	1.8e-07	2.3134±0.2627	-2.69696	2.42e-19	3.3778±0.6378	-2.17287	2.57e-13	15.2795±2.2117
Goano02G0427	Chr02	- && Q6VAB3.1 RecName: Full=UDP-glycosyltransferase 85A8 && -	1.479±0.2936	1.06747	0.227894	2.5273±0.4032	1.8423	0.00423554	2.7577±1.2579	1.96945	0.00105419	2.4581±0.2408	1.78768	0.00498405	0.7164±0.5509
Goano02G0428	Chr02	- && F8WKW1.1 RecName: Full=7-deoxyloganetin glucosyltransferase; AltName: Full=Genipin glucosyltransferase; AltName: Full=UDP-glucose glucosyltransferase 2; Short=GjUGT2; AltName: Full=UDP-glycosyltransferase 85A24 && -	11.4649±2.6088	-0.555458	0.134752	7.3324±2.1293	-1.19925	0.000643834	6.8479±1.6285	-1.29597	5.34e-06	1.7855±0.6076	-3.25427	1.52e-18	17.102±5.832
Goano02G0429	Chr02	- && F8WKW1.1 RecName: Full=7-deoxyloganetin glucosyltransferase; AltName: Full=Genipin glucosyltransferase; AltName: Full=UDP-glucose glucosyltransferase 2; Short=GjUGT2; AltName: Full=UDP-glycosyltransferase 85A24 && -	8.0836±2.0943	-0.340828	0.413958	6.5443±0.1997	-0.644899	0.0182688	5.467±0.7356	-0.9026	0.000333779	2.5313±0.6148	-2.03184	8.08e-11	10.3953±2.5904
Goano02G0431	Chr02	- && - && PF13456:Reverse transcriptase-like	2.9618±1.3158	0.381993	0.774647	5.1796±1.1448	1.19416	0.0431264	3.7514±1.065	0.731394	0.285559	6.1545±1.2689	1.43115	0.00814592	2.3±0.9062
Goano02G0434	Chr02	- && Q680K2.1 RecName: Full=Haloacid dehalogenase-like hydrolase domain-containing protein At4g39970; Flags: Precursor && PF13419:Haloacid dehalogenase-like hydrolase	16.849±2.8147	-1.0754	7.8e-08	9.8327±3.6212	-1.85115	1.22e-10	5.8826±1.3727	-2.58824	1e-38	7.5198±0.0199	-2.25227	3.72e-32	36.009±6.1979
Goano02G0436	Chr02	- && Q9LFT5.1 RecName: Full=EPIDERMAL PATTERNING FACTOR-like protein 1; Short=EPF-like protein 1; Contains: RecName: Full=MEPFL1; Flags: Precursor && -	3.441±1.5069	0.157877	0.867685	0.7411±0.0591	-2.05053	1.85e-05	0.3536±0.2407	-3.09907	4.71e-07	0.5203±0.2302	-2.57288	2.09e-06	3.1192±0.3516
Goano02G0440	Chr02	- && Q40191.1 RecName: Full=Ras-related protein Rab11A; Flags: Precursor && PF00071:Ras family	4.7872±0.8055	-0.698874	0.0416947	1.8182±0.5335	-2.08796	3.63e-10	1.0936±0.6971	-2.83559	3.77e-12	0.7152±0.2428	-3.4491	4.25e-19	7.876±1.0238
Goano02G0443	Chr02	- && Q9SY02.1 RecName: Full=Pentatricopeptide repeat-containing protein At4g02750 && PF01535:PPR repeat|PF13041:PPR repeat family	1.1084±0.0863	0.174933	0.808226	1.507±0.1215	0.617504	0.0651616	1.1758±0.4649	0.26091	0.592753	1.9888±0.2156	1.00448	0.000740837	0.996±0.0451
Goano02G0449	Chr02	- && Q940J1.2 RecName: Full=Homeobox-leucine zipper protein ATHB-16; AltName: Full=HD-ZIP protein ATHB-16; AltName: Full=Homeodomain transcription factor ATHB-16 && PF02183:Homeobox associated leucine zipper|PF00046:Homeobox domain	89.9087±9.2813	-0.219083	0.254388	78.8856±4.4781	-0.406334	0.00173761	59.328±5.5067	-0.814116	2e-11	40.8532±18.4382	-1.37213	6.18e-05	106.0858±6.5228
Goano02G0453	Chr02	- && A1D4Q5.1 RecName: Full=Probable glucan 1,3-beta-glucosidase A; AltName: Full=Exo-1,3-beta-glucanase 1; AltName: Full=Exo-1,3-beta-glucanase A; Flags: Precursor && PF00150:Cellulase (glycosyl hydrolase family 5)	16.32±1.6574	-0.518059	0.00156212	7.6984±0.5622	-1.60067	3.01e-30	5.7385±0.3647	-2.02087	8.89e-50	4.5369±0.9676	-2.37988	1.9e-31	23.6943±1.2778
Goano02G0455	Chr02	- && Q9C9D0.1 RecName: Full=Cytosolic sulfotransferase 16; Short=AtSOT16; AltName: Full=Desulfoglucosinolate sulfotransferase A; Short=AtST5a; AltName: Full=Protein CORONATINE INDUCED 7 && PF00685:Sulfotransferase domain	9.0042±0.5339	-0.59334	0.00508125	8.4792±0.9585	-0.677439	0.000814513	3.2141±0.9844	-2.07197	4.17e-18	1.9161±1.1637	-2.8448	2.35e-12	13.7802±1.6221
Goano02G0479	Chr02	- && Q66GQ6.1 RecName: Full=Type I inositol polyphosphate 5-phosphatase 5; Short=At5PTase5; AltName: Full=Protein BRISTLED 1; AltName: Full=Protein DEFORMED ROOT HAIRS 4 && PF03372:Endonuclease/Exonuclease/phosphatase family	0.0839±0.1182	3.68537	1	0.1449±0.132	4.48289	0.135603	0.2941±0.1736	5.50476	0.00298965	0.5705±0.3296	6.44021	7.09e-05	0±0
Goano02G0482	Chr02	- && Q9S9N9.1 RecName: Full=Cinnamoyl-CoA reductase 1; Short=AtCCR1; AltName: Full=Protein IRREGULAR XYLEM 4 && PF01370:NAD dependent epimerase/dehydratase family	5.7982±0.4193	0.293197	0.472595	12.2981±1.1989	1.37773	1.46e-10	11.7514±1.4636	1.31553	1.95e-09	10.7223±0.5443	1.16572	6.11e-08	4.7933±0.4904
Goano02G0484	Chr02	- && Q5B5X8.2 RecName: Full=Probable glucan 1,3-beta-glucosidase A; AltName: Full=Exo-1,3-beta-glucanase 1; AltName: Full=Exo-1,3-beta-glucanase A; Flags: Precursor && PF00150:Cellulase (glycosyl hydrolase family 5)	34.5302±1.9994	-0.693617	1.19e-05	27.291±3.992	-1.03151	1.66e-08	20.4832±1.1095	-1.44269	8.91e-26	23.4326±3.352	-1.26712	1.73e-11	56.6065±7.0052
Goano02G0488	Chr02	- && - && PF04570:zinc-finger of the FCS-type, C2-C2	33.7091±3.4307	0.928687	4.33e-06	60.5048±22.828	1.77529	1.89e-09	70.9521±2.6875	2.00724	1.56e-39	75.4753±13.0442	2.07927	1.75e-21	17.9332±2.9581
Goano02G0489	Chr02	- && - && PF04570:zinc-finger of the FCS-type, C2-C2	52.2462±8.7361	0.943847	8.06e-06	92.9817±38.4332	1.7773	7.83e-09	74.9508±10.4667	1.46907	2.49e-17	94.2363±21.5043	1.78186	3.54e-13	27.5291±4.9793
Goano02G0490	Chr02	- && Q9SSV4.1 RecName: Full=Inositol-3-phosphate synthase; Short=MIP synthase; AltName: Full=Myo-inositol 1-phosphate synthase; Short=IPS; Short=MI-1-P synthase && PF07994:Myo-inositol-1-phosphate synthase|PF01658:Myo-inositol-1-phosphate synthase	80.5958±5.0072	-1.22202	4.18e-27	27.4335±15.8477	-2.77517	5.55e-15	18.1096±3.848	-3.37283	1.15e-113	9.5317±3.999	-4.31353	2.67e-45	190.6589±7.8498
Goano02G0491	Chr02	- && P92555.1 RecName: Full=Uncharacterized mitochondrial protein AtMg01250; AltName: Full=ORF102 && PF00078:Reverse transcriptase (RNA-dependent DNA polymerase)	0.9767±0.2128	0.44386	0.751837	1.2335±0.2436	0.781466	0.324201	2.7395±0.6432	1.93479	0.000597458	1.5332±0.3591	1.07811	0.118564	0.723±0.3501
Goano02G0494	Chr02	- && F4JJ23.1 RecName: Full=Protein NEN4; AltName: Full=NAC45/NAC86-dependent exonuclease-domain protein 4 && PF00929:Exonuclease	0.581±0.1059	-0.668271	0.560443	0.3201±0.2725	-1.51623	0.127566	0.3336±0.2977	-1.44709	0.158276	0.1542±0.2209	-2.61489	0.0264421	0.9314±0.1827
Goano02G0496	Chr02	- && P14133.1 RecName: Full=L-ascorbate oxidase; Short=ASO; Short=Ascorbase; Flags: Precursor && PF07732:Multicopper oxidase|PF07731:Multicopper oxidase|PF00394:Multicopper oxidase	3.3779±1.0125	-0.997237	0.00170955	3.4427±1.6702	-0.969318	0.0262882	1.7678±0.5023	-1.92862	1.34e-11	1.826±0.1994	-1.90149	1.37e-12	6.8454±1.1973
Goano02G0498	Chr02	- && O65657.1 RecName: Full=Heavy metal-associated isoprenylated plant protein 23; Short=AtHIP23; Flags: Precursor && PF00403:Heavy-metal-associated domain	6.6596±1.5274	-0.669401	0.0374148	1.0339±0.1621	-3.36017	3.88e-26	0.6883±0.1146	-3.94644	2.3e-32	0.9191±0.6267	-3.53433	7.77e-12	10.7589±2.07
Goano02G0499	Chr02	- && - && PF04068:Possible Fer4-like domain in RNase L inhibitor, RLI	2.9637±0.1875	0.122052	0.933662	3.1457±2.169	0.205851	0.851041	4.274±1.337	0.650672	0.331479	6.8064±2.94	1.30707	0.0307041	2.7645±0.4129
Goano02G0503	Chr02	- && - && -	0.9479±0.593	-1.2381	0.316982	0±0	-6.5233	4.16e-05	0±0	-6.59901	2.01e-05	0.0901±0.1561	-4.71132	0.00106478	2.2843±1.2062
Goano02G0508	Chr02	- && Q680I5.1 RecName: Full=Gamma-glutamyltranspeptidase 2; AltName: Full=Gamma-glutamyltransferase 2; AltName: Full=Glutathione hydrolase 2; Flags: Precursor && PF01019:Gamma-glutamyltranspeptidase	3.5115±1.047	2.07852	7.39e-06	0.7176±0.6123	-0.217983	0.83923	0.9441±0.7256	0.180532	0.833017	0.1988±0.0551	-2.08781	0.00414983	0.8503±0.4753
Goano02G0512	Chr02	- && O23310.1 RecName: Full=Nuclear transcription factor Y subunit B-3; Short=AtNF-YB-3; AltName: Full=Transcriptional activator HAP3C && PF00808:Histone-like transcription factor (CBF/NF-Y) and archaeal histone	9.5604±1.1013	0.447958	0.191021	15.7865±1.406	1.17368	4.48e-07	13.1653±2.1793	0.914965	0.000155516	11.4461±3.0699	0.693317	0.028486	7.1015±1.3836
Goano02G0518	Chr02	- && - && -	3.8871±0.5925	0.946453	0.0653432	3.3338±0.9351	0.726254	0.134557	4.5066±0.6036	1.1652	0.00307496	7.4738±1.8909	1.8796	3.82e-07	2.0374±0.3443
Goano02G0519	Chr02	- && Q9SJ02.1 RecName: Full=Stress enhanced protein 2, chloroplastic; Flags: Precursor && -	28.7705±5.011	1.35542	1.3e-06	63.6596±19.4688	2.50319	3e-15	77.9949±6.4509	2.79817	2.09e-39	141.7642±65.3222	3.64493	8.94e-22	11.3789±4.1008
Goano02G0528	Chr02	- && Q9FIB0.1 RecName: Full=Cytochrome P450 78A7 && PF00067:Cytochrome P450	0.3625±0.3047	-0.77515	0.57874	0.0885±0.1049	-2.79484	0.0179039	0.087±0.0043	-2.83684	0.00258321	0.0098±0.0171	-5.88635	0.000168837	0.6294±0.4339
Goano02G0529	Chr02	- && - && -	12.859±1.9502	-0.820379	5.78e-05	10.2977±4.332	-1.13813	0.00144129	7.7959±1.2189	-1.53567	3.81e-17	6.0981±2.851	-1.91142	2.09e-07	22.9915±3.2127
Goano02G0534	Chr02	- && Q93WU9.1 RecName: Full=Probable WRKY transcription factor 51; AltName: Full=WRKY DNA-binding protein 51 && PF03106:WRKY DNA -binding domain	10.5664±4.6413	1.19982	0.0184603	36.2733±15.0613	2.97774	1.27e-13	33.0397±10.6051	2.84788	6.45e-21	47.3344±10.8683	3.34657	7.35e-27	4.6743±1.521
Goano02G0540	Chr02	- && Q8L899.1 RecName: Full=Systemin receptor SR160; AltName: Full=Brassinosteroid LRR receptor kinase; Flags: Precursor && PF13855:Leucine rich repeat|PF08263:Leucine rich repeat N-terminal domain|PF00069:Protein kinase domain	8.6627±1.2497	-0.0682084	0.852198	6.1832±1.3482	-0.552574	0.0155627	5.3234±0.2118	-0.765701	2.45e-07	3.0373±0.3407	-1.59244	7.23e-19	9.2044±0.6989
Goano02G0546	Chr02	- && Q9FGF8.1 RecName: Full=Ethylene-responsive transcription factor ABR1; AltName: Full=Protein ABA REPRESSOR 1 && PF00847:AP2 domain	2.4378±0.5229	-1.23943	0.00181131	5.4406±2.2593	-0.084714	0.891951	2.9276±0.4014	-0.975464	0.00455121	2.4674±0.7207	-1.23755	0.00272258	5.864±2.3425
Goano02G0547	Chr02	- && Q9SJ20.1 RecName: Full=Ribonucleoside-diphosphate reductase large subunit; AltName: Full=Protein DEFECTIVE IN POLLEN DNA DEGRADATION 2; AltName: Full=Ribonucleoside-diphosphate reductase R1 subunit; Short=AtRNR1 && PF03477:ATP cone domain|PF02867:Ribonucleotide reductase, barrel domain|PF00317:Ribonucleotide reductase, all-alpha domain	2.603±1.0465	-1.57576	1.99e-07	0.648±0.3165	-3.57668	4.16e-26	0.515±0.2896	-3.90177	6.18e-35	0.4284±0.0776	-4.1988	8.24e-44	7.8829±1.1754
Goano02G0558	Chr02	- && O48947.1 RecName: Full=Cellulose synthase A catalytic subunit 2 [UDP-forming]; Short=AtCesA2; Short=Ath-A && PF03552:Cellulose synthase|PF14569:Zinc-binding RING-finger	46.2088±4.5639	-0.0544513	0.8591	16.3388±7.6703	-1.5528	8.22e-07	14.0546±0.8351	-1.76667	7.92e-46	10.3004±0.4287	-2.23368	1.1e-53	48.6501±5.0821
Goano02G0563	Chr02	- && P42734.2 RecName: Full=Probable cinnamyl alcohol dehydrogenase 9; Short=AtCAD9 && PF08240:Alcohol dehydrogenase GroES-like domain|PF00107:Zinc-binding dehydrogenase	60.6169±8.9359	0.29797	0.156475	27.6089±3.0309	-0.834643	1.28e-07	24.5204±4.3816	-1.00292	5.27e-10	9.7268±6.0139	-2.35765	1.74e-08	49.979±3.9975
Goano02G0571	Chr02	- && Q9FIC3.1 RecName: Full=Protein BOLA2 && -	48.157±11.9541	0.458933	0.183977	60.4164±13.611	0.786929	0.00813628	47.2745±6.8193	0.435865	0.0689657	102.1786±37.5929	1.53156	5.09e-06	35.5003±9.6488
Goano02G0574	Chr02	- && Q9FZ87.1 RecName: Full=Indole-3-acetic acid-amido synthetase GH3.17; AltName: Full=Auxin-responsive GH3-like protein 17; Short=AtGH3-17 && PF03321:GH3 auxin-responsive promoter	0.3685±0.209	0.322142	0.864471	0.4251±0.2207	0.522866	0.643805	0.3941±0.1665	0.41292	0.687808	1.0471±0.4331	1.81221	0.0147016	0.3007±0.192
Goano02G0584	Chr02	- && - && -	145.0925±22.2046	0.56064	0.00235747	216.4492±68.863	1.13802	7.15e-06	211.4027±2.1371	1.1071	2.57e-19	125.4179±23.6505	0.335339	0.129212	99.8337±13.0124
Goano02G0590	Chr02	- && Q9SRQ1.1 RecName: Full=Cytochrome P450 89A9 && PF00067:Cytochrome P450	6.9436±3.0358	0.23525	0.738112	4.5689±1.6296	-0.369176	0.436716	4.6905±0.8152	-0.328867	0.345326	2.4284±0.325	-1.29658	0.000248572	5.9996±2.2012
Goano02G0591	Chr02	- && P51094.2 RecName: Full=Anthocyanidin 3-O-glucosyltransferase 2; AltName: Full=Flavonol 3-O-glucosyltransferase; AltName: Full=UDP-glucose flavonoid 3-O-glucosyltransferase && PF00201:UDP-glucoronosyl and UDP-glucosyl transferase	7.8136±3.9922	-1.30594	0.135484	1.2913±0.7675	-3.90179	4.33e-16	3.123±1.0399	-2.62249	2.72e-16	3.9246±1.5015	-2.30894	2.83e-08	19.5735±8.3037
Goano02G0600	Chr02	- && Q9M9M4.1 RecName: Full=Cellulose synthase-like protein D3; Short=AtCslD3; AltName: Full=Protein KOJAK && PF14570:RING/Ubox like zinc-binding domain|PF03552:Cellulose synthase	9.0933±0.9409	-0.433898	0.0252562	3.6043±0.7388	-1.76683	2.27e-17	2.5653±0.8539	-2.25448	2.91e-24	1.8238±0.3014	-2.76705	5.37e-44	12.4593±1.4364
Goano02G0603	Chr02	- && Q38857.1 RecName: Full=Xyloglucan endotransglucosylase/hydrolase protein 22; Short=At-XTH22; Short=XTH-22; AltName: Full=Touch protein 4; Flags: Precursor && PF06955:Xyloglucan endo-transglycosylase (XET) C-terminus|PF00722:Glycosyl hydrolases family 16	0.3255±0.2743	-1.19029	0.412362	0.1297±0.0702	-2.48704	0.015	0±0	-6.41024	4.64e-05	0.2168±0.3349	-1.79118	0.207243	0.7468±0.3427
Goano02G0621	Chr02	- && Q8GWP0.1 RecName: Full=Transcription factor MYB39; AltName: Full=Myb-related protein 39; Short=AtMYB39 && PF00249:Myb-like DNA-binding domain	0.5309±0.2183	2.69383	0.089183	0.9091±0.3664	3.46649	0.0016985	2.0856±0.3265	4.65657	6.8e-08	2.0871±0.9112	4.64127	6.92e-07	0.0809±0.0733
Goano02G0641	Chr02	- && Q9M8T5.1 RecName: Full=WEB family protein At3g02930, chloroplastic; Flags: Precursor && PF05701:Weak chloroplast movement under blue light	15.1658±2.2582	-0.238556	0.322181	8.3224±0.4739	-1.10263	2.62e-14	7.0428±0.7501	-1.33997	8.78e-20	6.0418±0.0707	-1.57964	6.51e-27	18.1444±1.4224
Goano02G0645	Chr02	- && Q55480.1 RecName: Full=Uncharacterized sugar kinase slr0537 && PF00294:pfkB family carbohydrate kinase	24.6102±3.0539	-0.204298	0.477827	18.1865±6.5188	-0.63926	0.0392616	12.5111±0.882	-1.17641	7.65e-13	20.57±1.9321	-0.475953	0.019271	28.759±4.5259
Goano02G0646	Chr02	- && - && PF04640:PLATZ transcription factor	6.5626±1.0657	0.117526	0.869849	13.6116±3.8721	1.17076	0.00251783	8.6497±1.7036	0.519685	0.131932	21.0832±10.563	1.78974	0.000123741	6.1224±2.5454
Goano02G0648	Chr02	- && A0ZZ15.1 RecName: Full=Photosystem II protein D1; Short=PSII D1 protein; AltName: Full=Photosystem II Q(B) protein; Flags: Precursor && PF00124:Photosynthetic reaction centre protein	4.0514±3.6462	0.211864	0.90766	7.0206±4.5828	1.00066	0.173618	6.6824±3.354	0.931897	0.149525	11.9451±4.1286	1.75633	0.000427992	3.5657±1.3058
Goano02G0651	Chr02	- && Q9C888.1 RecName: Full=Phospholipase D alpha 4; Short=AtPLDalpha4; Short=PLD alpha 4; AltName: Full=PLDalpha3; AltName: Full=Phospholipase D epsilon; Short=AtPLDepsilon; Short=PLD epsilon && PF12357:Phospholipase D C terminal	3.4633±0.5803	-0.207526	0.630714	2.6096±0.6087	-0.615118	0.0366015	2.6255±0.1192	-0.603907	0.0129823	1.903±0.2092	-1.08515	1.4e-05	4.0616±0.3433
Goano02G0653	Chr02	- && Q9SCW1.1 RecName: Full=Beta-galactosidase 1; Short=Lactase 1; Flags: Precursor && PF02140:Galactose binding lectin domain|PF01301:Glycosyl hydrolases family 35	1.4671±0.3709	-1.97328	3.92e-14	0.4962±0.0612	-3.53681	3.15e-36	0.4339±0.1196	-3.72518	2.48e-39	0.2244±0.1613	-4.7109	2.69e-28	5.8587±1.0441
Goano02G0656	Chr02	- && Q43866.1 RecName: Full=Beta-fructofuranosidase, insoluble isoenzyme CWINV1; AltName: Full=Cell wall beta-fructosidase 1; Short=AtbetaFRUCT1; AltName: Full=Cell wall invertase 1; Short=AtcwINV1; AltName: Full=Sucrose hydrolase 1; Flags: Precursor && PF08244:Glycosyl hydrolases family 32 C terminal|PF00251:Glycosyl hydrolases family 32 N-terminal domain	6.6887±1.9552	-1.53047	1.2e-10	13.493±6.2165	-0.51739	0.181983	5.6884±1.6157	-1.76016	6.15e-15	6.8839±0.4934	-1.50282	1.04e-14	19.5891±2.8251
Goano02G0660	Chr02	- && Q9ZW24.1 RecName: Full=Glutathione S-transferase U7; Short=AtGSTU7; AltName: Full=GST class-tau member 7; AltName: Full=Glutathione S-transferase 25 && -	4.1389±3.3028	0.312894	0.856975	0.5901±0.8792	-2.49953	0.0496096	0±0	-6.75126	9.14e-06	0±0	-6.73257	1.25e-05	3.4018±1.6108
Goano02G0675	Chr02	- && Q9ZSK1.2 RecName: Full=Tocopherol O-methyltransferase, chloroplastic; AltName: Full=Gamma-tocopherol methyltransferase; AltName: Full=Vitamin E pathway gene 4 protein; Short=AtVTE4; Flags: Precursor && PF08241:Methyltransferase domain	15.9767±2.8618	-0.674344	0.00714865	4.3579±0.9105	-2.5462	1.93e-24	1.9253±1.175	-3.73211	1.35e-32	1.9619±0.7	-3.70873	2.12e-32	25.8643±4.9808
Goano02G0676	Chr02	- && Q9XIP8.1 RecName: Full=Protein CDI; AltName: Full=Protein CADMIUM INDUCED && -	15.4322±4.6049	-0.374597	0.229199	4.5587±1.6664	-2.13232	3.43e-15	3.1281±1.1714	-2.66889	2.49e-29	1.5942±0.3304	-3.66687	1.39e-58	20.2913±0.7411
Goano02G0677	Chr02	- && Q6E7H0.1 RecName: Full=Origin of replication complex subunit 3; Short=AtORC3 && PF07034:Origin recognition complex (ORC) subunit 3 N-terminus	0.956±0.4141	-0.858102	0.105278	0.6476±0.0955	-1.42193	0.000117808	0.516±0.2054	-1.75393	2.91e-05	0.3619±0.2423	-2.2867	1.28e-05	1.7642±0.2826
Goano02G0680	Chr02	- && - && -	56.2162±10.9808	0.00898709	0.983923	50.4395±5.2559	-0.147382	0.477241	32.6769±4.8352	-0.770942	8.63e-06	25.0184±10.1064	-1.17592	0.000169758	56.6975±3.1211
Goano02G0681	Chr02	- && O82632.1 RecName: Full=GATA transcription factor 9 && PF00320:GATA zinc finger	0.6332±0.3957	-0.975629	0.352872	0.1441±0.1943	-3.10003	0.00301204	0.2356±0.3043	-2.39851	0.0158246	0.0216±0.0374	-5.83946	5.48e-05	1.2752±0.0584
Goano02G0686	Chr02	- && - && -	1.5927±0.2881	0.0454071	0.966053	2.6103±0.1778	0.756616	0.0871302	7.6808±1.3163	2.31541	9.18e-14	11.7785±4.4405	2.91768	3.41e-13	1.5602±0.56
Goano02G0691	Chr02	- && - && PF14226:non-haem dioxygenase in morphine synthesis N-terminal	1.0832±0.7645	-0.889753	0.266481	0.2086±0.0377	-3.2792	1.33e-07	0.355±0.2352	-2.49107	4.33e-05	0.6375±0.1286	-1.68049	0.000558183	2.0507±0.3652
Goano02G0698	Chr02	- && F4IB81.1 RecName: Full=LysM domain receptor-like kinase 3; Short=LysM-containing receptor-like kinase 3; Flags: Precursor && PF07714:Protein tyrosine kinase	63.5665±5.3363	0.184441	0.346047	41.1424±4.049	-0.442177	0.00290456	31.5056±2.9392	-0.824052	1.88e-10	25.1538±1.7898	-1.1672	6.9e-18	56.7227±1.438
Goano02G0699	Chr02	- && F4IB81.1 RecName: Full=LysM domain receptor-like kinase 3; Short=LysM-containing receptor-like kinase 3; Flags: Precursor && PF01476:LysM domain	54.6706±7.5409	0.0271924	0.945383	36.5015±5.9686	-0.554303	0.00554003	27.482±0.5373	-0.959849	3.58e-11	20.794±2.8096	-1.38074	5.73e-14	54.3838±3.7533
Goano02G0701	Chr02	- && - && PF13178:Protein of unknown function (DUF4005)	0.3471±0.0955	-2.54424	0.000282405	0.2181±0.1989	-3.21111	0.000302753	0.1735±0.0681	-3.52552	1.14e-06	0.1535±0.1425	-3.74647	2.21e-05	2.046±1.0176
Goano02G0706	Chr02	- && Q9M7N0.1 RecName: Full=Profilin-3; AltName: Full=Pollen allergen Hev b 8.0201; AltName: Allergen=Hev b 8.0201 && PF00235:Profilin	0.6786±0.1915	0.494504	0.80805	0.0595±0.1031	-2.98504	0.134852	0.3175±0.3068	-0.599469	0.720623	0±0	-4.87406	0.0175804	0.4938±0.2236
Goano02G0710	Chr02	- && Q8S3D2.1 RecName: Full=Transcription factor bHLH87; AltName: Full=Basic helix-loop-helix protein 87; Short=AtbHLH87; Short=bHLH 87; AltName: Full=Transcription factor EN 121; AltName: Full=bHLH transcription factor bHLH087 && -	6.9877±1.57	-0.883046	0.0010698	8.7131±0.792	-0.563161	0.0227017	4.6037±1.032	-1.48121	9.16e-11	5.1367±0.8943	-1.3411	2.14e-07	13.0573±3.0559
Goano02G0716	Chr02	- && - && PF01612:3'-5' exonuclease|PF02485:Core-2/I-Branching enzyme	0.0768±0.0682	-1.10054	0.624271	0±0	-5.04558	0.015772	0.0092±0.0159	-4.15986	0.0345705	0.0426±0.0739	-1.96322	0.304711	0.1697±0.1021
Goano02G0727	Chr02	- && F4K0C4.1 RecName: Full=Trafficking protein particle complex II-specific subunit 130 homolog; Short=AtTRS130; Short=TRAPP II-specific subunit 130 homolog && -	10.3466±2.3677	-0.602445	0.328836	11.4304±4.5397	-0.453622	0.409688	8.4823±1.4937	-0.886662	0.0462745	7.5613±1.6292	-1.07103	0.0136175	15.9529±2.7594
Goano02G0728	Chr02	- && Q9SK87.1 RecName: Full=Alcohol dehydrogenase-like 2 && PF00107:Zinc-binding dehydrogenase|PF08240:Alcohol dehydrogenase GroES-like domain	14.4997±0.6018	-0.18438	0.590679	11.3427±1.5326	-0.537588	0.0355594	7.7454±1.9335	-1.08563	5.3e-06	7.2451±0.4706	-1.19949	2.15e-07	16.7193±3.4518
Goano02G0738	Chr02	- && - && -	4.2961±0.2662	0.43538	0.281045	5.1718±1.0955	0.704985	0.0247204	5.1397±0.6338	0.697895	0.0132524	7.3344±1.3032	1.19289	1.03e-05	3.2166±0.3797
Goano02G0740	Chr02	- && Q41951.2 RecName: Full=Aquaporin TIP2-1; AltName: Full=Delta-tonoplast intrinsic protein; Short=Delta-TIP; AltName: Full=Tonoplast intrinsic protein 2-1; Short=AtTIP2;1; Contains: RecName: Full=Aquaporin TIP2-1, N-terminally processed && PF00230:Major intrinsic protein	129.9732±8.0321	-0.520807	0.00141614	39.8364±5.4058	-2.22511	1.04e-36	13.4627±0.5605	-3.78712	1.28e-162	9.0126±1.5233	-4.38582	4.92e-112	188.9874±25.7258
Goano02G0748	Chr02	- && Q5R4N9.1 RecName: Full=RNA polymerase I-specific transcription initiation factor RRN3 && PF05327:RNA polymerase I specific transcription initiation factor RRN3	30.3264±0.5073	0.288133	0.0845674	43.8679±3.3233	0.821959	6.29e-10	51.2252±2.2037	1.04875	5.72e-20	46.5383±4.0485	0.891889	3.18e-10	25.1809±1.0031
Goano02G0750	Chr02	- && Q9M817.1 RecName: Full=Protein NRT1/ PTR FAMILY 1.2; Short=AtNPF1.2; AltName: Full=Nitrate transporter 1.11 && PF00854:POT family	15.5256±6.3084	0.56272	0.529869	9.6339±2.365	-0.123595	0.816367	9.4463±2.119	-0.146733	0.704532	2.978±2.201	-1.83529	0.00295438	10.6383±5.2245
Goano02G0760	Chr02	- && - && PF01925:Sulfite exporter TauE/SafE	4.5344±0.9412	0.345103	0.559601	1.2577±0.7534	-1.50011	0.0120244	2.3016±0.6959	-0.625174	0.138841	1.0813±0.4942	-1.73923	0.000548113	3.6108±1.7537
Goano02G0761	Chr02	- && O94111.1 RecName: Full=Dynein light chain, cytoplasmic; AltName: Full=8 kDa cytoplasmic dynein light chain && PF01221:Dynein light chain type 1	6.9086±1.463	-0.360967	0.506012	2.2289±0.6146	-1.9847	3.97e-07	3.3208±2.7272	-1.40687	0.00924099	1.7558±1.5197	-2.35985	0.00022171	8.9852±0.4371
Goano02G0768	Chr02	- && Q940Y8.1 RecName: Full=Kinesin-like protein KIN-13B; AltName: Full=AtKINESIN-13B; Short=AtKIN13B && PF00225:Kinesin motor domain	4.6868±1.2678	-0.039745	0.951459	3.1935±1.1087	-0.59142	0.131142	2.7595±0.0955	-0.799505	0.0015078	2.3788±0.2093	-1.03305	0.000173417	4.8824±1.0857
Goano02G0771	Chr02	- && - && PF03398:Regulator of Vps4 activity in the MVB pathway	1.1372±0.0529	0.330996	0.691253	0.1015±0.044	-3.16098	3.13e-05	0.1834±0.1794	-2.2987	0.00659786	0.1543±0.1835	-2.54659	0.0105193	0.9141±0.3712
Goano02G0778	Chr02	- && Q9LW86.1 RecName: Full=Probable sulfate transporter 3.4 && PF01740:STAS domain|PF00916:Sulfate permease family	1.5984±0.3124	-0.691122	0.0982373	0.6617±0.5244	-1.95849	0.01076	0.5324±0.1927	-2.26484	8.49e-09	0.2563±0.0628	-3.34212	1.22e-14	2.6082±0.3544
Goano02G0782	Chr02	- && P42982.2 RecName: Full=N-acetyl-alpha-D-glucosaminyl L-malate synthase; Short=GlcNAc-Mal synthase; AltName: Full=L-malic acid glycosyltransferase BshA && PF16994:Glycosyl-transferase family 4|PF00534:Glycosyl transferases group 1	0.6339±0.236	-0.719399	0.372228	0.2522±0.1748	-2.0546	0.00515595	0.5142±0.1966	-1.01797	0.0842168	0.2938±0.1534	-1.83821	0.00573951	1.0579±0.3659
Goano02G0788	Chr02	- && - && PF13456:Reverse transcriptase-like	3.8622±0.6261	-0.423641	0.505064	4.1364±0.5457	-0.32044	0.519565	4.9674±0.7774	-0.0526061	0.916628	2.1819±0.4181	-1.2605	0.00510654	5.2448±1.7549
Goano02G0796	Chr02	- && Q945B6.1 RecName: Full=Probable 2-oxoglutarate-dependent dioxygenase AOP1.2 && PF14226:non-haem dioxygenase in morphine synthesis N-terminal|PF03171:2OG-Fe(II) oxygenase superfamily	0.1014±0.1047	-2.0486	0.299492	0.1373±0.1205	-1.6286	0.289904	0±0	-5.36898	0.00457225	0±0	-5.35022	0.00498324	0.4341±0.2832
Goano02G0797	Chr02	- && - && -	0.9648±0.2608	-2.24982	1.96e-12	0.5047±0.4261	-3.18396	2.06e-09	0.489±0.214	-3.23342	1.13e-19	0.0327±0.0385	-7.18858	9.22e-19	4.6819±0.9856
Goano02G0798	Chr02	- && Q9M9E2.1 RecName: Full=Pentatricopeptide repeat-containing protein At1g15510, chloroplastic; Flags: Precursor && PF14432:DYW family of nucleic acid deaminases|PF13041:PPR repeat family	2.2566±0.2035	0.814359	0.0141515	2.2584±0.5381	0.817551	0.0144402	2.4916±0.5102	0.962531	0.00105229	4.5061±0.2304	1.80045	6.66e-15	1.3005±0.204
Goano02G0799	Chr02	- && Q39002.2 RecName: Full=ADP,ATP carrier protein 1, chloroplastic; AltName: Full=ADP/ATP translocase 1; AltName: Full=Adenine nucleotide translocase 1; Flags: Precursor && PF03219:TLC ATP/ADP transporter	38.8937±6.0618	0.20483	0.622005	10.416±2.1499	-1.69458	9.33e-09	20.0161±5.2217	-0.750412	0.00394831	41.6255±4.5238	0.288908	0.36374	34.24±11.0427
Goano02G0805	Chr02	- && - && PF12697:Alpha/beta hydrolase family	0.9042±0.2533	-0.694654	0.166445	0.3352±0.0848	-2.13435	2.58e-07	0.4003±0.0202	-1.87113	1.96e-06	0.3114±0.1226	-2.256	3.29e-07	1.4904±0.2026
Goano02G0815	Chr02	- && - && -	4.5905±0.6467	-0.126027	0.833132	2.4091±0.0577	-1.05404	0.000461077	2.8314±0.8257	-0.813864	0.0193846	1.7835±1.0258	-1.50739	0.00154556	5.0691±0.5835
Goano02G0824	Chr02	- && P14766.2 RecName: Full=Fructose-1,6-bisphosphatase, cytosolic; Short=FBPase; AltName: Full=D-fructose-1,6-bisphosphate 1-phosphohydrolase && PF00316:Fructose-1-6-bisphosphatase	41.0647±2.7086	-0.260051	0.246842	55.8224±21.9559	0.184832	0.649866	36.6362±12.8914	-0.420312	0.0904696	23.0949±13.5107	-1.1059	0.0153466	49.8564±6.7349
Goano02G0829	Chr02	- && F4JIF5.1 RecName: Full=Protein tesmin/TSO1-like CXC 2; Short=AtTCX2; AltName: Full=Protein TSO1-like 2; Short=Protein SOL2 && PF03638:Tesmin/TSO1-like CXC domain, cysteine-rich domain	1.275±0.4753	-0.549307	0.306339	0.6184±0.1666	-1.59208	3.12e-05	0.7275±0.3469	-1.35266	0.000897173	0.3951±0.29	-2.25891	8.97e-05	1.8914±0.4824
Goano02G0830	Chr02	- && - && PF04862:Protein of unknown function (DUF642)	141.8786±62.6738	-0.191244	0.903981	28.9068±18.2481	-2.48517	0.0028918	11.5613±2.4344	-3.79998	1.68e-10	1.1173±1.4781	-7.19708	3.86e-09	163.9392±113.1602
Goano02G0831	Chr02	- && Q9M682.1 RecName: Full=Guanylate kinase 2; Short=AtGK2; AltName: Full=GMP kinase 2 && PF00625:Guanylate kinase	9.1528±1.592	-0.743322	0.00105067	9.9498±1.7638	-0.621458	0.00794458	5.6354±0.6963	-1.4388	2.51e-14	11.8063±5.3147	-0.387223	0.323085	15.5248±2.1962
Goano02G0841	Chr02	- && Q941L0.2 RecName: Full=Cellulose synthase A catalytic subunit 3 [UDP-forming]; Short=AtCesA3; AltName: Full=Constitutive expression of VSP1 protein 1; AltName: Full=Isoxaben-resistant protein 1; Short=Ath-B; AltName: Full=Protein ECTOPIC LIGNIN 1; AltName: Full=Protein RADIALLY SWOLLEN 5; Short=AtRSW5 && PF14569:Zinc-binding RING-finger|PF03552:Cellulose synthase	7.2233±0.6829	-0.647801	7.4e-05	3.2529±1.1003	-1.79745	2.78e-12	2.8677±0.278	-1.9777	1.41e-38	2.0667±0.3405	-2.46938	5.64e-41	11.4796±0.2233
Goano02G0842	Chr02	- && O22938.1 RecName: Full=Leucine-rich repeat receptor-like tyrosine-protein kinase PXC3; AltName: Full=Protein PXY/TDR-CORRELATED 3; Flags: Precursor && PF00069:Protein kinase domain	1.2358±0.5205	-0.086996	0.939002	0.58±0.4013	-1.17405	0.114305	0.7554±0.3603	-0.79254	0.159894	0.483±0.1186	-1.45496	0.00502464	1.3324±0.4077
Goano02G0843	Chr02	- && O22938.1 RecName: Full=Leucine-rich repeat receptor-like tyrosine-protein kinase PXC3; AltName: Full=Protein PXY/TDR-CORRELATED 3; Flags: Precursor && PF08263:Leucine rich repeat N-terminal domain|PF13855:Leucine rich repeat	1.2953±0.8739	-0.165071	0.92975	0.2947±0.332	-2.31828	0.0457947	0.8702±0.3066	-0.750609	0.390714	0.2058±0.2033	-2.82032	0.0096612	1.4859±0.2512
Goano02G0845	Chr02	- && - && PF04862:Protein of unknown function (DUF642)	0.4769±0.1542	-0.43795	0.714753	0.3174±0.1753	-1.02315	0.220712	0.0691±0.0428	-3.20714	0.000696672	0.0821±0.1423	-2.99129	0.0242499	0.6577±0.2451
Goano02G0846	Chr02	- && O22230.1 RecName: Full=Heat stress transcription factor B-3; Short=AtHsfB3; AltName: Full=AtHsf-05 && PF00447:HSF-type DNA-binding	1.1289±0.9749	-0.65563	0.586459	0.3956±0.1823	-2.18044	0.0017387	0.5101±0.1785	-1.79832	0.00607228	0.1044±0.0332	-4.10044	5.22e-06	1.8108±0.3976
Goano02G0847	Chr02	- && Q8GWK2.2 RecName: Full=AP2-like ethylene-responsive transcription factor At2g41710 && PF00847:AP2 domain	3.3895±0.5325	0.618355	0.199324	3.1082±0.6269	0.49524	0.26596	4.7215±0.7692	1.10094	0.000840787	5.8118±1.212	1.38384	0.000118779	2.2331±0.7684
Goano02G0850	Chr02	- && Q70G58.2 RecName: Full=Thioredoxin reductase NTRC; AltName: Full=NADPH-dependent thioredoxin reductase C; Short=OsNTRC; Flags: Precursor && -	21.6647±2.1329	-0.527845	0.00751954	16.8423±2.8684	-0.889656	2.27e-05	14.722±0.5927	-1.08115	3.16e-12	18.6034±2.4462	-0.761489	0.000141388	31.6759±4.6721
Goano02G0855	Chr02	- && Q9FYE4.1 RecName: Full=Probable calcium-binding protein CML50; AltName: Full=Calmodulin-like protein 50 && -	65.5556±5.613	0.286393	0.108568	66.0437±7.5507	0.298239	0.0723092	68.9901±4.5831	0.364418	0.0037227	117.0506±17.5316	1.10955	4.96e-11	54.5008±2.2726
Goano02G0858	Chr02	- && A0JND3.1 RecName: Full=EGF domain-specific O-linked N-acetylglucosamine transferase; AltName: Full=Extracellular O-linked N-acetylglucosamine transferase; Flags: Precursor && -	0.2612±0.2378	-0.278065	0.883305	0.4777±0.1876	0.582437	0.457141	0.4216±0.0609	0.405127	0.599437	2.3852±1.896	2.89026	4.64e-05	0.3232±0.061
Goano02G0860	Chr02	- && P16273.2 RecName: Full=Pathogen-related protein && -	32.2953±8.0363	0.8031	0.000299437	91.3655±13.3217	2.30395	6.68e-39	52.3632±11.2433	1.50434	8.84e-18	58.718±22.1089	1.65252	2.6e-08	18.7722±2.4698
Goano02G0876	Chr02	- && Q9LVF9.1 RecName: Full=Pentatricopeptide repeat-containing protein At3g21470 && PF01535:PPR repeat|PF13041:PPR repeat family	1.9061±0.1729	1.0514	0.0203203	1.8561±0.2532	1.01446	0.00778945	0.9934±0.3755	0.113948	0.860554	1.6627±0.6257	0.845858	0.0762822	0.9309±0.0333
Goano02G0879	Chr02	- && Q8L9J7.1 RecName: Full=Bidirectional sugar transporter SWEET1; Short=AtSWEET1; AltName: Full=Protein SUGARS WILL EVENTUALLY BE EXPORTED TRANSPORTERS 1 && PF03083:Sugar efflux transporter for intercellular exchange	29.4012±2.5781	-0.184533	0.608695	26.1861±2.7938	-0.350529	0.199472	6.8625±0.6375	-2.28006	1.66e-26	2.975±0.4234	-3.50147	1.21e-38	33.918±8.3854
Goano02G0892	Chr02	- && Q9FDW1.1 RecName: Full=Transcription factor MYB44; AltName: Full=Myb-related protein 44; Short=AtMYB44; AltName: Full=Myb-related protein R1; Short=AtMYBR1 && PF00249:Myb-like DNA-binding domain	0.734±0.2028	3.29617	0.0244116	0.1974±0.1215	1.42247	0.510175	0.1686±0.1476	1.20375	0.590897	0.1559±0.1206	1.06385	0.61988	0.0732±0.0827
Goano02G0893	Chr02	- && - && -	4.372±0.8435	-0.319807	0.535263	12.9997±0.521	1.25113	1.68e-06	6.3532±2.4996	0.223704	0.601391	5.16±0.4365	-0.0968403	0.799312	5.5302±1.5623
Goano02G0899	Chr02	- && O49286.1 RecName: Full=F-box protein SKP2B; AltName: Full=F-box/LRR-repeat protein 5; Short=AtFB5; AltName: Full=SKP2-like protein 2; Short=AtSKP2;2 && -	9.1242±0.4771	0.944772	0.000409633	13.0954±1.0485	1.46773	3.89e-10	19.6395±0.8544	2.05498	9.72e-26	24.9731±3.1823	2.38455	1.7e-24	4.7909±1.0192
Goano02G0900	Chr02	- && Q9LRV2.1 RecName: Full=Pentatricopeptide repeat-containing protein At3g26540 && PF01535:PPR repeat	1.2865±0.1698	0.492608	0.406406	1.6133±0.4015	0.816853	0.0447354	1.9881±0.3263	1.12394	0.00147876	2.4719±0.9406	1.42074	0.00100134	0.9302±0.1301
Goano02G0903	Chr02	- && - && -	50.8004±23.3093	0.389081	0.428426	12.2507±8.2407	-1.66019	0.00192628	6.4227±3.5984	-2.58251	4.34e-13	2.3995±2.3932	-4.04288	2.06e-13	39.329±4.3928
Goano02G0905	Chr02	- && Q9LPK6.1 RecName: Full=Probable acyl-activating enzyme 9; AltName: Full=AMP-binding protein 9; Short=AtAMPBP9 && PF00501:AMP-binding enzyme|PF13193:AMP-binding enzyme C-terminal domain	1.2769±0.4912	-0.798662	0.122488	2.1196±0.3043	-0.0720035	0.868905	1.8553±0.2701	-0.262317	0.494996	0.6923±0.1513	-1.70517	7.99e-06	2.262±0.0857
Goano02G0907	Chr02	- && Q9ZUE0.2 RecName: Full=Proline-rich receptor-like protein kinase PERK12; AltName: Full=Proline-rich extensin-like receptor kinase 12; Short=AtPERK12; AltName: Full=Protein INFLORESCENCE GROWTH INHIBITOR 1 && PF00069:Protein kinase domain|PF00582:Universal stress protein family	49.9316±1.0602	0.0387157	0.875782	25.5492±7.3711	-0.926719	5.77e-05	16.3489±0.1784	-1.56768	1.64e-50	12.1243±1.4825	-2.0162	5.18e-41	49.2938±1.568
Goano02G0909	Chr02	- && Q0GZS3.1 RecName: Full=UDP-sugar pyrophosphorylase; AltName: Full=UDP-galactose/glucose pyrophosphorylase; Short=UGGPase && PF01704:UTP--glucose-1-phosphate uridylyltransferase	3.7803±0.4119	-0.235537	0.596097	1.804±0.6371	-1.30093	0.000249998	2.0465±0.3864	-1.11657	0.00011075	1.4853±0.3656	-1.60057	9.04e-07	4.5208±0.8405
Goano02G0919	Chr02	- && Q0WPW4.1 RecName: Full=1-aminocyclopropane-1-carboxylate oxidase 5; Short=ACC oxidase 5; Short=AtACO5 && -	0.7268±0.1438	-0.809426	0.33325	0.1342±0.1305	-3.25183	0.000257306	0.1063±0.0943	-3.54574	6.12e-05	0.2289±0.1949	-2.49813	0.00149605	1.2843±0.2472
Goano02G0923	Chr02	- && Q5NB25.1 RecName: Full=Auxin-responsive protein IAA3; AltName: Full=Indoleacetic acid-induced protein 3 && -	0.6061±0.6502	-1.03687	0.602501	1.4908±0.8686	0.279589	0.816367	3.1271±0.2283	1.35794	0.0455727	1.8537±0.297	0.585446	0.472105	1.2527±0.6022
Goano02G0931	Chr02	- && Q9C6Y3.1 RecName: Full=Cyclin-A1-1; AltName: Full=G2/mitotic-specific cyclin-A1-1; Short=CycA1;1 && PF00134:Cyclin, N-terminal domain|PF02984:Cyclin, C-terminal domain	0.8191±0.3491	-1.70982	0.000181047	0.4011±0.2255	-2.7378	1.55e-08	0.2789±0.0962	-3.26198	2.16e-12	0.0549±0.0702	-5.66636	7.5e-13	2.7358±0.5028
Goano02G0952	Chr02	- && P50027.1 RecName: Full=DnAJ-like protein slr0093 && PF00226:DnaJ domain|PF11926:Domain of unknown function (DUF3444)	0.7967±0.1039	-0.223156	0.755421	0.3864±0.0545	-1.26236	0.00352854	0.4713±0.0996	-0.974234	0.0218588	0.474±0.1188	-0.982701	0.0266995	0.9445±0.2762
Goano02G0953	Chr02	- && Q93YS4.1 RecName: Full=ABC transporter G family member 22; Short=ABC transporter ABCG.22; Short=AtABCG22; AltName: Full=White-brown complex homolog protein 23; Short=AtWBC23 && PF01061:ABC-2 type transporter|PF00005:ABC transporter	3.0566±1.6198	0.772873	0.271904	1.718±0.8503	-0.0558516	0.949013	1.5787±0.5417	-0.174841	0.780765	0.4926±0.2829	-1.87855	0.00528936	1.8095±1.1872
Goano02G0969	Chr02	- && Q9SXY0.1 RecName: Full=Chromatin assembly factor 1 subunit FAS1; Short=CAF-1 subunit FAS1; AltName: Full=CAF-1 p150 homolog; AltName: Full=Protein FASCIATA 1 && PF12253:Chromatin assembly factor 1 subunit A	1.5307±0.5601	-1.26253	0.000268243	0.9625±0.0336	-1.9312	3.57e-13	1.0963±0.3271	-1.73787	2.19e-09	1.1007±0.1265	-1.75323	1.01e-10	3.7251±0.6145
Goano02G0975	Chr02	- && P27057.1 RecName: Full=Protein GAST1; Flags: Precursor && PF02704:Gibberellin regulated protein	26.5514±1.5513	-1.19385	2.84e-08	4.1239±1.2482	-3.87799	2.48e-40	0.4149±0.4692	-7.1859	9.46e-11	0.1786±0.1548	-8.395	3.75e-46	61.6313±15.2184
Goano02G0994	Chr02	- && P0DKC4.1 RecName: Full=Phosphoglycolate phosphatase 1B, chloroplastic; Flags: Precursor >P0DKC3.1 RecName: Full=Phosphoglycolate phosphatase 1A, chloroplastic; Flags: Precursor && PF13344:Haloacid dehalogenase-like hydrolase|PF13242:HAD-hyrolase-like	177.7954±25.9299	-0.222637	0.304638	153.3976±60.8042	-0.434017	0.175428	96.0635±13.6886	-1.10711	1.27e-16	100.9653±6.2637	-1.05279	3.32e-16	210.4253±13.3656
Goano02G1002	Chr02	- && O49627.1 RecName: Full=Iron-sulfur cluster assembly protein 1; Short=AtISU1; Short=Protein ISCU-LIKE 1; AltName: Full=NifU-like N-terminal domain-containing protein ISU1; AltName: Full=NifU-like protein ISU1; Flags: Precursor && PF01592:NifU-like N terminal domain	21.1221±0.8153	0.507947	0.0012779	43.4705±6.069	1.55052	1.09e-22	63.9856±2.8746	2.11108	9.09e-79	129.6326±23.5997	3.11263	2.18e-66	15.0582±0.4089
Goano02G1011	Chr02	- && Q9SUS1.1 RecName: Full=Probable WRKY transcription factor 29; AltName: Full=WRKY DNA-binding protein 29 && PF03106:WRKY DNA -binding domain	0.2916±0.052	-2.23449	0.0133171	0.4036±0.2964	-1.75668	0.0606332	0.2937±0.1371	-2.21864	0.00640515	0.2654±0.1014	-2.37287	0.00529338	1.3912±0.8485
Goano02G1015	Chr02	- && A0MFL4.2 RecName: Full=Protein LURP-one-related 17 && PF04525:LURP-one-related	4.2837±0.9463	1.2412	0.0163421	11.7503±0.5491	2.69221	5.45e-18	13.3477±2.6128	2.87984	2.22e-19	47.2035±8.3603	4.68369	2.08e-58	1.8309±0.5578
Goano02G1018	Chr02	- && Q948U0.1 RecName: Full=Respiratory burst oxidase homolog protein A; AltName: Full=NADPH oxidase RBOHA; AltName: Full=StRBOHA && PF08022:FAD-binding domain|PF01794:Ferric reductase like transmembrane component|PF08030:Ferric reductase NAD binding domain|PF08414:Respiratory burst NADPH oxidase	1.5708±0.4965	0.137009	0.849002	5.378±1.1309	1.91707	9.77e-15	8.5647±0.758	2.59135	5.61e-43	12.7924±3.413	3.15271	3.56e-32	1.4449±0.1166
Goano02G1025	Chr02	- && Q9LK73.1 RecName: Full=UDP-glycosyltransferase 88A1 && PF00201:UDP-glucoronosyl and UDP-glucosyl transferase	1.1295±0.4398	1.11854	0.0275197	1.0289±0.3244	0.982462	0.0254541	1.608±0.4553	1.63046	6.38e-06	0.9786±0.0824	0.894801	0.0139229	0.5276±0.0311
Goano02G1028	Chr02	- && Q7ZZ25.2 RecName: Full=ATPase family AAA domain-containing protein 1-A && PF00004:ATPase family associated with various cellular activities (AAA)	0.4321±0.1633	-0.856669	0.242762	1.2646±0.4901	0.70238	0.192919	6.2623±1.4113	3.00779	2.34e-26	10.704±4.9723	3.76945	2.36e-18	0.7865±0.2503
Goano02G1032	Chr02	- && Q9LPQ8.1 RecName: Full=Putative aluminum-activated malate transporter 3; Short=AtALMT3 && PF11744:Aluminium activated malate transporter	0.1171±0.1216	2.6405	1	3.0502±1.9451	7.34539	3.25e-07	0.4686±0.2358	4.64508	0.00855981	0.2648±0.0419	3.80567	0.0496507	0.0173±0.0299
Goano02G1035	Chr02	- && P13240.2 RecName: Full=Disease resistance response protein 206; AltName: Full=Dirigent protein PI206; Flags: Precursor && PF03018:Dirigent-like protein	7.4976±2.3381	-0.447356	0.331144	1.5258±0.8388	-2.7334	4.08e-10	1.0645±0.6181	-3.25016	3.31e-16	0.4753±0.2227	-4.43669	4.04e-22	10.3571±1.1246
Goano02G1038	Chr02	- && P13240.2 RecName: Full=Disease resistance response protein 206; AltName: Full=Dirigent protein PI206; Flags: Precursor && PF03018:Dirigent-like protein	7.1563±3.6202	-1.01514	0.0966893	12.9011±7.7306	-0.161786	0.834054	7.0896±3.7455	-1.02069	0.0331797	2.2241±1.5731	-2.71565	1.35e-05	14.6241±6.8688
Goano02G1045	Chr02	- && Q9LYS2.2 RecName: Full=ABC transporter C family member 10; Short=ABC transporter ABCC.10; Short=AtABCC10; AltName: Full=ATP-energized glutathione S-conjugate pump 14; AltName: Full=Glutathione S-conjugate-transporting ATPase 14; AltName: Full=Multidrug resistance-associated protein 14 && PF06697:Protein of unknown function (DUF1191)	11.2081±1.1965	0.013703	0.9716	10.4124±3.5755	-0.0912167	0.816681	5.412±0.0206	-1.03177	1.32e-12	2.9369±1.1022	-1.93396	1.16e-10	11.2549±1.5368
Goano02G1047	Chr02	- && Q9SUQ3.1 RecName: Full=Probable inactive receptor kinase At4g23740; Flags: Precursor && PF13855:Leucine rich repeat|PF00069:Protein kinase domain|PF08263:Leucine rich repeat N-terminal domain	11.5387±2.5182	-0.635909	0.00529372	6.3004±0.9249	-1.50669	2.7e-15	4.1953±0.4342	-2.09126	2.05e-35	3.3704±0.9223	-2.42713	6.28e-22	18.187±2.3507
Goano02G1061	Chr02	- && - && PF11331:Probable zinc-ribbon domain	0.2574±0.1221	0.628654	0.737365	0.761±0.2333	2.19387	0.00617447	0.7761±0.1447	2.22619	0.00205201	0.7455±0.2428	2.14824	0.007494	0.1674±0.1451
Goano02G1062	Chr02	- && O82509.1 RecName: Full=Protein trichome birefringence-like 23 && PF14416:PMR5 N terminal Domain|PF13839:GDSL/SGNH-like Acyl-Esterase family found in Pmr5 and Cas1p	10.2341±1.6505	-0.138691	0.695823	5.4121±1.0312	-1.05833	1.54e-06	4.5074±0.9493	-1.32	3.42e-10	3.9789±0.3157	-1.51723	1.46e-15	11.4337±0.7084
Goano02G1063	Chr02	- && Q8L4X4.1 RecName: Full=Probable GABA transporter 2 && PF01490:Transmembrane amino acid transporter protein	1.6027±0.0188	0.806417	0.130953	2.6241±0.7091	1.51746	9.91e-05	3.9492±0.3951	2.11124	1.38e-11	2.3914±0.2885	1.36861	0.000102044	0.9278±0.0886
Goano02G1071	Chr02	- && Q42059.2 RecName: Full=Endoglucanase 6; AltName: Full=Endo-1,4-beta glucanase 6; Flags: Precursor && PF09478:Carbohydrate binding domain CBM49|PF00759:Glycosyl hydrolase family 9	16.9998±1.697	-0.711705	0.00249431	2.342±1.0139	-3.56866	3.74e-25	2.2483±0.8238	-3.62373	7.22e-46	0.3605±0.32	-6.29255	7.42e-13	28.2551±7.3825
Goano02G1081	Chr02	- && P0CH01.1 RecName: Full=Putative RING-H2 finger protein ATL21A; AltName: Full=RING-type E3 ubiquitin transferase ATL21A; Flags: Precursor && PF13947:Wall-associated receptor kinase galacturonan-binding|PF13639:Ring finger domain	2.3766±0.5467	0.881848	0.135111	4.4049±0.4768	1.77459	1.12e-06	6.5216±0.4411	2.34195	1.18e-13	9.456±0.7498	2.85998	1.22e-20	1.3±0.4188
Goano02G1086	Chr02	- && - && -	2.3803±0.8728	1.82712	0.0332191	5.7299±2.1037	3.08973	1.49e-07	8.4648±0.6982	3.65325	6.43e-15	13.5374±2.8599	4.31228	2.91e-20	0.6759±0.3629
Goano02G1087	Chr02	- && - && -	0.3995±0.3143	-0.636248	0.771398	1.6428±0.8081	1.41406	0.0905715	1.8194±0.9241	1.56248	0.0443321	3.9981±1.5362	2.6834	8.55e-06	0.6283±0.1822
Goano02G1096	Chr02	- && - && -	3.7198±0.7094	-0.635344	0.381097	2.0134±1.194	-1.5207	0.0293832	0.5887±0.4129	-3.3043	1.37e-06	1.142±0.2184	-2.35309	5.57e-05	5.8504±2.3003
Goano02G1098	Chr02	- && Q84WP6.2 RecName: Full=NAC domain-containing protein 43; Short=ANAC043; AltName: Full=Protein EMBRYO DEFECTIVE 2301; AltName: Full=Protein NAC SECONDARY WALL THICKENING PROMOTING FACTOR 1 && PF02365:No apical meristem (NAM) protein	2.2124±1.2643	1.54127	0.0229635	1.3255±0.6104	0.802218	0.252783	2.2189±0.4532	1.54708	0.00149816	1.3034±0.456	0.758319	0.228359	0.7693±0.2159
Goano02G1099	Chr02	- && Q9FLE8.1 RecName: Full=Uncharacterized protein At5g39865 && PF00462:Glutaredoxin	0.7541±0.3627	-1.12802	0.104431	0.2962±0.3139	-2.48932	0.00758915	0.2848±0.139	-2.52737	4.07e-05	0.0826±0.0716	-4.36428	1.72e-07	1.6845±0.4197
Goano02G1100	Chr02	- && Q8BUV8.2 RecName: Full=Protein GPR107; Flags: Precursor && PF06814:Lung seven transmembrane receptor	0.9746±0.1249	0.0853783	0.936657	0.393±0.2662	-1.2192	0.0950337	0.5127±0.3041	-0.835082	0.20033	0.354±0.2233	-1.40123	0.0315671	0.9346±0.0973
Goano02G1101	Chr02	- && Q9FI66.1 RecName: Full=Dirigent protein 3; Short=AtDIR3; Flags: Precursor && PF03018:Dirigent-like protein	8.5568±1.4886	-0.527381	0.134084	4.609±1.6856	-1.42283	5.85e-05	3.2715±1.9459	-1.90915	1.71e-06	1.8616±0.7073	-2.74931	3.61e-14	12.5212±2.6223
Goano02G1102	Chr02	- && P05522.1 RecName: Full=Endoglucanase 1; AltName: Full=Abscission cellulase 1; AltName: Full=Endo-1,4-beta-glucanase 1; Flags: Precursor && PF00759:Glycosyl hydrolase family 9	0.7012±0.1808	-0.99004	0.133877	5.0988±1.6672	1.87726	1.76e-06	5.3784±1.9936	1.95601	1.92e-07	4.4071±2.3044	1.64715	0.00175414	1.4139±0.3949
Goano02G1103	Chr02	- && C7AU21.1 RecName: Full=Beta-carotene isomerase D27, chloroplastic; AltName: Full=Protein DWARF-27; Flags: Precursor && PF13225:Domain of unknown function (DUF4033)	5.792±1.7564	0.216999	0.760854	4.5681±3.4872	-0.124541	0.883551	14.3071±4.94	1.52909	9.51e-07	14.7759±0.8953	1.55841	7.68e-10	5.0532±0.9789
Goano02G1104	Chr02	- && O48927.1 RecName: Full=Cytochrome P450 78A3 && PF00067:Cytochrome P450	1.1403±1.1183	-0.126507	0.946353	0.907±0.229	-0.455848	0.614743	17.333±8.7236	3.80624	6.56e-06	4.5467±5.4365	1.85214	0.196975	1.2602±0.9603
Goano02G1105	Chr02	- && Q40863.1 RecName: Full=Embryogenesis-associated protein EMB8 && PF00561:alpha/beta hydrolase fold	5.7228±0.3273	-0.214334	0.560465	2.8697±0.597	-1.21137	5.22e-06	3.3387±0.3054	-0.987088	2.8e-05	2.1956±0.3915	-1.61321	1.01e-09	6.7287±0.6926
Goano02G1106	Chr02	- && - && PF06552:Plant specific mitochondrial import receptor subunit TOM20	2.3194±0.3374	-0.56162	0.163329	1.2632±0.3261	-1.43653	3.02e-05	1.3708±0.0974	-1.31716	2.92e-05	0.9964±0.3105	-1.79996	7.12e-07	3.4716±0.4398
Goano02G1107	Chr02	- && Q6R3L0.2 RecName: Full=Metal-nicotianamine transporter YSL1; AltName: Full=Protein YELLOW STRIPE LIKE 1; Short=AtYSL1 && PF03169:OPT oligopeptide transporter protein	48.0879±4.7688	0.511097	0.0109206	33.5909±10.1533	-0.0049525	0.990312	21.7109±2.804	-0.631158	0.000325732	15.3485±3.6352	-1.15136	4.38e-06	34.2037±6.6598
Goano02G1109	Chr02	- && - && -	0.8239±0.3356	-0.908632	0.552024	0.1963±0.1702	-2.96875	0.0246997	0.0939±0.1627	-4.03859	0.0105993	0.097±0.1681	-4.01736	0.0103677	1.5883±0.7297
Goano02G1111	Chr02	- && - && PF02298:Plastocyanin-like domain	2.7772±0.6459	-0.647956	0.173665	0.2101±0.2675	-4.33616	2.04e-10	0.1105±0.0916	-5.27202	3.88e-13	0.0192±0.0332	-7.73054	2.68e-09	4.4123±0.3456
Goano02G1116	Chr02	- && Q7XJU0.1 RecName: Full=Transcription factor bHLH157; AltName: Full=Basic helix-loop-helix protein 157; Short=AtbHLH157; Short=bHLH 157; AltName: Full=LONESOME HIGHWAY-like protein 2; AltName: Full=bHLH transcription factor bHLH157 && PF14215:bHLH-MYC and R2R3-MYB transcription factors N-terminal	1.3187±0.4965	-0.531837	0.314137	0.7258±0.079	-1.39073	2.24e-05	1.262±0.4453	-0.589855	0.11991	0.9805±0.2301	-0.971761	0.0052083	1.9362±0.3605
Goano02G1118	Chr02	- && - && -	44.1224±7.5935	-0.354214	0.335041	10.4419±4.7829	-2.4313	4.01e-10	9.0714±1.1074	-2.63167	2.38e-22	2.4564±1.901	-4.55189	1.27e-21	57.3026±12.9222
Goano02G1129	Chr02	- && - && -	8.6742±0.6995	-0.514743	0.0199427	5.6435±0.6154	-1.1335	4.09e-09	5.9805±0.6525	-1.04748	3.41e-08	5.7489±0.4032	-1.12199	2.76e-09	12.5811±0.8138
Goano02G1132	Chr02	- && - && -	1.9828±0.6647	-0.0971167	0.925421	6.0648±1.1449	1.51371	7.84e-05	6.2801±0.4103	1.56533	8.74e-07	13.2874±2.608	2.63039	3.84e-14	2.148±0.8557
Goano02G1134	Chr02	- && Q8VZQ0.1 RecName: Full=Probable nucleoredoxin 3; Short=AtNrx3 && PF13905:Thioredoxin-like	8.6345±1.2517	0.634386	0.106127	20.9298±4.3638	1.914	2.41e-09	10.0929±2.4084	0.866719	0.00632746	9.599±1.5841	0.773708	0.0295312	5.6228±2.1857
Goano02G1139	Chr02	- && Q8LBF7.1 RecName: Full=Bidirectional sugar transporter SWEET7; Short=AtSWEET7; AltName: Full=Protein SUGARS WILL EVENTUALLY BE EXPORTED TRANSPORTERS 7 && PF03083:Sugar efflux transporter for intercellular exchange	3.3633±1.0264	2.82109	6.52e-07	3.9388±1.059	3.05219	6.26e-08	10.4871±0.9975	4.45969	2.83e-33	14.0875±1.6871	4.8702	1.27e-29	0.4769±0.384
Goano02G1141	Chr02	- && Q6NMC6.1 RecName: Full=Protein ABIL3; AltName: Full=Abl interactor-like protein 3; Short=AtABIL3 && -	1.2701±0.2966	-1.00261	0.0752341	1.2697±0.4214	-1.00431	0.0436523	0.3069±0.137	-3.06076	1.17e-07	0.2304±0.1255	-3.48798	2.77e-08	2.5871±0.6387
Goano02G1142	Chr02	- && Q9MAP7.1 RecName: Full=Subtilisin-like protease SBT3.5; AltName: Full=Subtilase subfamily 3 member 5; Short=AtSBT3.5; Flags: Precursor && PF02225:PA domain|PF05922:Peptidase inhibitor I9|PF00082:Subtilase family	6.1947±1.1138	-0.891575	4.06e-05	3.7391±0.2604	-1.61798	1.84e-18	1.9506±0.7765	-2.5571	8.86e-22	1.3187±0.3749	-3.13902	6.77e-34	11.6565±1.5367
Goano02G1143	Chr02	- && Q9ZT63.2 RecName: Full=Metal tolerance protein 1; Short=AtMTP1; AltName: Full=ZAT1p; AltName: Full=Zinc transporter ZAT-1; Contains: RecName: Full=Metal tolerance protein 1 short form && PF01545:Cation efflux family	6.2889±1.4391	-0.142624	0.751477	13.9047±0.514	1.00256	1.22e-10	17.5048±2.3908	1.33721	2.66e-15	28.714±3.5955	2.0344	2.15e-31	7.0419±0.2639
Goano02G1145	Chr02	- && - && -	1.0606±0.4471	-1.22512	0.0435347	1.6354±0.4268	-0.596095	0.265651	0.1954±0.1372	-3.6392	9.98e-09	0.0987±0.1083	-4.69457	6.25e-09	2.5079±0.9574
Goano02G1151	Chr02	- && - && -	0.5539±0.3141	-1.86999	0.291286	0.5708±0.4948	-1.86012	0.208358	3.7585±0.9775	0.878534	0.335065	7.8731±4.9228	1.93201	0.0148534	2.0879±0.9728
Goano02G1152	Chr02	- && B5X570.1 RecName: Full=NAC domain-containing protein 14; Short=ANAC014; AltName: Full=Protein NTM1-like 2 && PF02365:No apical meristem (NAM) protein	14.7055±0.3431	0.144209	0.55471	16.3576±0.813	0.299415	0.0536374	18.99±1.0538	0.517973	0.000170486	27.4776±6.8993	1.03404	8.54e-06	13.485±0.7325
Goano02G1157	Chr02	- && - && -	4.6251±1.828	-0.822145	0.107508	1.4714±0.119	-2.4755	2.74e-09	1.9881±2.2928	-2.03938	0.0584747	0.6405±0.925	-3.70114	0.0208837	8.3274±3.0244
Goano02G1161	Chr02	- && Q9C884.1 RecName: Full=Probable methyltransferase PMT18 && PF03141:Putative S-adenosyl-L-methionine-dependent methyltransferase	18.2585±2.4066	0.0530411	0.883274	8.3004±0.8755	-1.08269	1.22e-10	9.8757±1.1442	-0.829247	1.59e-07	8.1165±0.7221	-1.13061	1.82e-11	17.8487±1.6593
Goano02G1165	Chr02	- && Q8LPG1.1 RecName: Full=Protein FATTY ACID EXPORT 4, chloroplastic; Short=At-FAX4; Flags: Precursor && PF03647:Transmembrane proteins 14C	5.3048±0.7387	-0.635502	0.104969	3.9584±1.5288	-1.0596	0.0091627	3.0454±0.41	-1.42982	9.93e-06	2.6213±0.3125	-1.66812	2.35e-07	8.3549±1.1877
Goano02G1166	Chr02	- && Q9T041.2 RecName: Full=Microtubule-associated protein TORTIFOLIA1; AltName: Full=Microtubule-associated protein SPIRAL2; AltName: Full=Protein CONVOLUTA && -	22.4288±1.2432	-0.0992588	0.680646	10.5499±2.3676	-1.18606	4.81e-09	12.7312±0.8155	-0.911723	1.51e-12	9.6284±0.8849	-1.33215	1.74e-18	24.365±1.1953
Goano02G1177	Chr02	- && Q9LV16.2 RecName: Full=Hydroxyproline O-galactosyltransferase GALT6; AltName: Full=Beta-1,3-galactosyltransferase 19 && PF00337:Galactoside-binding lectin|PF01762:Galactosyltransferase	10.6314±0.25	0.250236	0.272495	11.5211±1.4434	0.366829	0.0665143	14.042±1.6215	0.65534	4.97e-05	20.0688±7.0031	1.15409	8.36e-05	9.0682±0.6903
Goano02G1178	Chr02	- && Q9SSG3.2 RecName: Full=HIPL1 protein; Flags: Precursor && -	0.7728±0.2297	-1.21361	0.0121444	1.0319±0.2719	-0.790237	0.0555918	0.8512±0.262	-1.06324	0.0120102	0.6072±0.1431	-1.57235	0.000106682	1.8075±0.1465
Goano02G1180	Chr02	- && - && -	2.1293±0.4497	0.248167	0.694612	3.1404±0.9224	0.809374	0.0298062	3.169±0.3461	0.826028	0.00624189	5.9478±2.6843	1.71958	1.01e-05	1.8175±0.1414
Goano02G1187	Chr02	- && Q9LV11.1 RecName: Full=ATPase 11, plasma membrane-type; AltName: Full=Proton pump 11 && -	148.3139±16.188	-0.465955	0.00260792	101.8705±11.9787	-1.00612	1.44e-11	86.211±6.1205	-1.24401	6.12e-27	52.0621±13.357	-1.99023	1.03e-19	207.6497±18.5434
Goano02G1188	Chr02	- && Q9LV10.1 RecName: Full=Protein NRT1/ PTR FAMILY 2.11; Short=AtNPF2.11; AltName: Full=Nitrate transporter 1.10; AltName: Full=Protein GLUCOSINOLATE TRANSPORTER-2 && PF00854:POT family	2.4467±0.4525	-1.76768	1.11e-07	7.7962±1.9527	-0.0931086	0.858699	2.362±0.629	-1.81183	2.59e-08	4.3325±1.493	-0.953831	0.0264405	8.429±3.7028
Goano02G1194	Chr02	- && Q8VZC3.1 RecName: Full=Delta-1-pyrroline-5-carboxylate dehydrogenase 12A1, mitochondrial; Short=AtP5CDH; Short=P5C dehydrogenase; AltName: Full=Aldehyde dehydrogenase family 12 member A1; AltName: Full=L-glutamate gamma-semialdehyde dehydrogenase; Flags: Precursor && PF00171:Aldehyde dehydrogenase family	24.0251±0.7848	0.347655	0.0285343	33.5022±1.441	0.828592	9.02e-12	44.8739±2.0468	1.25317	2.8e-28	71.1386±11.6382	1.90052	2.22e-27	19.1495±0.5782
Goano02G1197	Chr02	- && Q7XJ60.1 RecName: Full=Microtubule-associated protein RP/EB family member 1A; AltName: Full=APC-binding protein EB1A; AltName: Full=End-binding protein 1A; Short=AtEB1A; AltName: Full=Protein ATEB1 homolog 2; Short=AtEB1H2 && -	5.0166±1.0385	-0.319355	0.304638	2.0305±0.5743	-1.62335	3.59e-10	2.1912±0.6583	-1.51228	1.17e-09	1.3858±0.0387	-2.19028	1.04e-26	6.3564±0.1843
Goano02G1200	Chr02	- && Q8VZA1.1 RecName: Full=Laccase-11; AltName: Full=Benzenediol:oxygen oxidoreductase 11; AltName: Full=Diphenol oxidase 11; AltName: Full=Urishiol oxidase 11; Flags: Precursor && PF03101:FAR1 DNA-binding domain|PF10551:MULE transposase domain|PF04434:SWIM zinc finger	4.9734±0.5646	0.54239	0.0342327	8.7119±1.943	1.3515	7.12e-08	8.6025±1.3758	1.33727	1.02e-11	7.3543±1.6878	1.09135	3.81e-05	3.4633±0.6998
Goano02G1206	Chr02	- && Q8VZA1.1 RecName: Full=Laccase-11; AltName: Full=Benzenediol:oxygen oxidoreductase 11; AltName: Full=Diphenol oxidase 11; AltName: Full=Urishiol oxidase 11; Flags: Precursor && -	1.927±1.3465	0.503489	0.803872	0.289±0.2505	-2.22423	0.158245	0.5559±0.5963	-1.29297	0.382792	0±0	-5.12624	0.00832644	1.3947±0.6706
Goano02G1211	Chr02	- && P35614.1 RecName: Full=Eukaryotic peptide chain release factor subunit 1-3; Short=Eukaryotic release factor 1-3; Short=eRF1-3; AltName: Full=Omnipotent suppressor protein 1 homolog 3; Short=SUP1 homolog 3 && PF03463:eRF1 domain 1|PF03465:eRF1 domain 3|PF03464:eRF1 domain 2	42.0184±2.2973	0.357537	0.0756846	52.5834±4.0931	0.68261	0.000153437	71.8615±2.047	1.13653	2.7e-16	111.6516±27.0438	1.75497	1.24e-13	33.2311±5.2607
Goano02G1218	Chr02	- && Q9CA67.1 RecName: Full=Geranylgeranyl diphosphate reductase, chloroplastic; AltName: Full=Geranylgeranyl reductase; Flags: Precursor && PF01494:FAD binding domain	423.2814±43.4668	-0.65316	0.000224256	374.0346±149.6016	-0.830028	0.01106	220.9989±48.3021	-1.58726	1.3e-19	181.762±50.7638	-1.88733	2.79e-14	675.1699±116.8884
Goano02G1223	Chr02	- && Q8RXS1.1 RecName: Full=Photosynthetic NDH subunit of subcomplex B 4, chloroplastic; Short=Protein PnsB4; AltName: Full=NDH DEPENDENT FLOW 6; AltName: Full=NDH-DEPENDENT CYCLIC ELECTRON FLOW 6; Flags: Precursor && -	102.3888±5.4202	-0.244717	0.249559	77.9571±28.2553	-0.636667	0.0360506	59.7431±10.1277	-1.01795	9.06e-10	63.2206±18.6929	-0.955283	0.00028547	123.0593±16.0513
Goano02G1229	Chr02	- && Q9SPG2.1 RecName: Full=Transcription factor MYB28; AltName: Full=Myb-related protein 28; Short=AtMYB28; AltName: Full=Protein HIGH ALIPHATIC GLUCOSINOLATE 1; AltName: Full=Protein PRODUCTION OF METHIONINE-DERIVED GLUCOSINOLATE 1 && PF00249:Myb-like DNA-binding domain	1.6488±1.2962	-1.18801	0.20143	2.821±0.5748	-0.412914	0.574486	8.4495±2.4057	1.17267	0.0123978	4.7787±3.5577	0.330605	0.712074	3.798±2.2549
Goano02G1231	Chr02	- && Q9FLJ4.1 RecName: Full=Pentatricopeptide repeat-containing protein At5g61400 && PF13041:PPR repeat family|PF12854:PPR repeat	1.5548±0.2327	0.477207	0.35396	1.7819±0.2072	0.676578	0.0463331	1.6592±0.2941	0.575483	0.118748	2.3633±0.1595	1.07059	0.000236919	1.1336±0.1468
Goano02G1235	Chr02	- && Q9CA75.1 RecName: Full=Probable xyloglucan 6-xylosyltransferase 5; AltName: Full=Putative glycosyltransferase 5; Short=AtGT5 && PF05637:galactosyl transferase GMA12/MNN10 family	24.2438±1.1075	-0.0912888	0.727673	13.742±1.1116	-0.908928	3.75e-10	11.0212±0.5649	-1.2241	1.21e-18	10.8968±1.6605	-1.25825	3.64e-12	26.1939±0.4831
Goano02G1236	Chr02	- && F4I114.1 RecName: Full=Probable serine/threonine-protein kinase At1g09600 && PF00069:Protein kinase domain	11.3213±0.5034	-0.511914	0.0146763	9.7277±2.3846	-0.729093	0.00602845	5.4511±0.7925	-1.56141	6.46e-17	2.5696±1.529	-2.6674	6.59e-09	16.3557±2.857
Goano02G1244	Chr02	- && - && PF07839:Plant calmodulin-binding domain	2.4853±0.6201	-0.0704391	0.91488	0.9038±0.4481	-1.5274	0.000798569	0.4596±0.1806	-2.49237	7.36e-13	0.2093±0.1402	-3.65502	4.58e-13	2.6439±0.5004
Goano02G1245	Chr02	- && Q570R7.2 RecName: Full=Transcription factor PIF7; AltName: Full=Basic helix-loop-helix protein 72; Short=AtbHLH72; Short=bHLH 72; AltName: Full=Phytochrome-interacting factor 7; AltName: Full=Transcription factor EN 109; AltName: Full=bHLH transcription factor bHLH072 && PF00010:Helix-loop-helix DNA-binding domain	10.4935±0.435	0.280392	0.481795	6.0001±1.9166	-0.523702	0.201772	1.8095±0.6163	-2.24501	3.82e-12	0.6324±0.267	-3.79239	3.39e-20	8.7411±2.6294
Goano02G1249	Chr02	- && - && -	3.8756±1.5949	2.07321	0.0018412	6.0653±4.9138	2.72629	0.00045185	8.3582±5.3516	3.18546	3.52e-09	24.5208±9.6905	4.72076	2.04e-23	0.9253±0.4469
Goano02G1254	Chr02	- && Q9M202.1 RecName: Full=Zinc finger protein ZAT9 && PF13912:C2H2-type zinc finger	1.3978±0.4648	-0.146886	0.881491	0.4328±0.2894	-1.84215	0.00416305	0.6489±0.1063	-1.25345	0.0115478	0.6635±0.4189	-1.23374	0.0702664	1.5775±0.519
Goano02G1261	Chr02	- && Q9SD84.1 RecName: Full=PLASMODESMATA CALLOSE-BINDING PROTEIN 2; Short=AtPDCB2; AltName: Full=Glucan endo-1,3-beta-glucosidase-like protein 3; Flags: Precursor && PF07983:X8 domain	19.2607±2.9304	-0.857869	6.82e-06	2.5036±0.7941	-3.80054	3.35e-51	1.9078±0.5039	-4.18708	4.68e-96	0.6949±0.4651	-5.67345	3.24e-48	35.399±5.582
Goano02G1269	Chr02	- && Q9SD82.1 RecName: Full=Replication protein A 70 kDa DNA-binding subunit B; Short=AtRPA70B; AltName: Full=AtRPA1-5; AltName: Full=Replication factor A protein 1B; AltName: Full=Replication protein A 1B; Short=AtRPA1B && PF01336:OB-fold nucleic acid binding domain|PF08646:Replication factor-A C terminal domain|PF04057:Replication factor-A protein 1, N-terminal domain|PF16900:Replication protei…	3.2851±1.6324	-1.83521	2.23e-09	1.3554±0.452	-3.11334	2.78e-30	0.7264±0.4205	-4.02257	4.13e-43	0.2531±0.0246	-5.55209	4.36e-61	11.9083±1.061
Goano02G1275	Chr02	- && B3H4F1.1 RecName: Full=Protein SPIRAL1-like 1 && -	80.3973±4.618	-0.258696	0.130948	45.1211±3.7757	-1.09057	2.58e-15	37.8238±3.7643	-1.34243	9.63e-25	29.4579±4.0073	-1.72148	3.41e-26	97.5388±6.7905
Goano02G1277	Chr02	- && Q9LFW3.2 RecName: Full=COBRA-like protein 4; Flags: Precursor && PF04833:COBRA-like protein	1.8731±1.1783	0.542935	0.52138	0.3681±0.168	-1.79855	0.0032873	0.4544±0.2145	-1.49643	0.0132652	0±0	-7.45932	5.53e-08	1.3068±0.0274
Goano02G1283	Chr02	- && Q8H0T6.1 RecName: Full=Phosphoenolpyruvate/phosphate translocator 2, chloroplastic; Short=AtPPT2; Flags: Precursor && PF03151:Triose-phosphate Transporter family|PF00888:Cullin family	3.1623±1.2281	-0.573587	0.268853	1.9524±0.8877	-1.26057	0.00357334	2.4289±0.5378	-0.94386	0.0056464	1.792±0.6507	-1.40611	0.000514244	4.7596±0.8722
Goano02G1286	Chr02	- && Q8W486.1 RecName: Full=Uncharacterized protein At1g04910 && PF10250:GDP-fucose protein O-fucosyltransferase	20.2825±4.2231	0.10827	0.78424	12.2023±2.558	-0.623263	0.00899081	14.3807±0.449	-0.383053	0.0212414	8.7276±1.9657	-1.12313	2.05e-06	19.0785±2.684
Goano02G1293	Chr02	- && - && PF12341:Minichromosome loss protein, Mcl1, middle region	3.0341±0.4312	-0.681922	0.00647143	2.0031±0.2974	-1.28143	2.8e-08	1.5399±0.1969	-1.65643	5.59e-14	1.0859±0.2849	-2.18232	5.61e-15	4.9369±0.6053
Goano02G1295	Chr02	- && - && -	7.9395±2.1192	1.03345	0.0484597	6.7144±1.1492	0.794621	0.0751925	6.7395±0.5966	0.805091	0.065747	7.1908±2.2756	0.878094	0.0584081	3.9116±0.7708
Goano02G1305	Chr02	- && Q54ET3.1 RecName: Full=Probable serine/threonine-protein kinase DDB_G0291350 && PF00069:Protein kinase domain	3.858±0.6973	-0.484055	0.203817	1.3941±0.4612	-1.95089	1.67e-08	0.7622±0.2683	-2.81959	2.28e-15	0.5602±0.0703	-3.28124	8.35e-20	5.4798±0.7965
Goano02G1308	Chr02	- && - && PF05553:Cotton fibre expressed protein	3.6705±1.5044	-0.434935	0.509102	1.9193±1.1632	-1.37267	0.0108809	4.2675±1.3241	-0.213577	0.635636	2.4706±1.5568	-1.02815	0.082059	5.0401±0.459
Goano02G1324	Chr02	- && F4ICA0.1 RecName: Full=Kinesin-like protein KIN-8A && PF00225:Kinesin motor domain	0.6481±0.2461	-2.07023	2.91e-07	0.286±0.1736	-3.24817	1.99e-11	0.1836±0.1668	-3.87248	7.25e-15	0.148±0.149	-4.22523	9.29e-10	2.7691±0.7717
Goano02G1333	Chr02	- && Q9SB68.1 RecName: Full=Manganese-dependent ADP-ribose/CDP-alcohol diphosphatase; AltName: Full=ADPRibase-Mn; AltName: Full=CDP-choline phosphohydrolase && PF00149:Calcineurin-like phosphoesterase	1.4277±0.2395	-0.344087	0.471912	0.6751±0.1484	-1.4226	3.67e-05	0.3128±0.0574	-2.52773	4.63e-12	0.3869±0.075	-2.24045	3.97e-10	1.8362±0.3443
Goano02G1334	Chr02	- && P24465.2 RecName: Full=Cytochrome P450 71A1; AltName: Full=ARP-2; AltName: Full=CYPLXXIA1 && PF00067:Cytochrome P450	16.3698±1.0509	-0.329138	0.08639	9.3049±1.8393	-1.14279	2.45e-08	5.3491±1.3536	-1.94052	8e-24	6.6609±0.2328	-1.64036	1.46e-25	20.8526±1.5339
Goano02G1339	Chr02	- && O81970.1 RecName: Full=Cytochrome P450 71A9; AltName: Full=Cytochrome P450 CP1 && PF05691:Raffinose synthase or seed imbibition protein Sip1|PF00067:Cytochrome P450	9.3774±1.2788	0.349767	0.266658	26.8685±3.6576	1.8698	9.54e-20	24.8095±1.8623	1.75771	2.37e-25	31.4947±0.5816	2.08365	7.96e-30	7.45±1.3317
Goano02G1343	Chr02	- && Q9SS87.1 RecName: Full=Protein SIEVE ELEMENT OCCLUSION B; Short=AtSEOb; AltName: Full=Protein SIEVE ELEMENT OCCLUSION-RELATED 1; Short=AtSEOR1 && PF14576:Sieve element occlusion N-terminus|PF14577:Sieve element occlusion C-terminus	18.6879±6.1365	-0.965931	0.15218	9.7289±4.6187	-1.90653	8.95e-06	10.2695±4.5179	-1.82577	0.000717286	5.148±5.0034	-2.84215	0.00359815	37.0285±16.5945
Goano02G1344	Chr02	- && Q9SKB2.1 RecName: Full=Leucine-rich repeat receptor-like serine/threonine/tyrosine-protein kinase SOBIR1; AltName: Full=Protein EVERSHED; AltName: Full=Protein SUPPRESSOR OF BIR1-1; Flags: Precursor && PF00069:Protein kinase domain|PF13855:Leucine rich repeat	39.0487±6.2969	0.181039	0.649835	97.5284±12.4238	1.5016	6.96e-10	65.9922±14.1085	0.942578	2.53e-05	57.9416±16.9518	0.734734	0.021991	34.9285±10.565
Goano02G1352	Chr02	- && O23255.1 RecName: Full=Adenosylhomocysteinase 1; Short=AdoHcyase 1; AltName: Full=Protein EMBRYO DEFECTIVE 1395; AltName: Full=Protein HOMOLOGY-DEPENDENT GENE SILENCING 1; AltName: Full=S-adenosyl-L-homocysteine hydrolase 1; Short=SAH hydrolase 1 && PF05221:S-adenosyl-L-homocysteine hydrolase|PF00670:S-adenosyl-L-homocysteine hydrolase, NAD binding domain	3.5721±0.9667	-0.85556	0.00917544	2.7176±0.3974	-1.25222	2.54e-06	2.652±0.3726	-1.28449	4.95e-07	2.1467±0.3346	-1.60895	3.6e-09	6.5768±1.0927
Goano02G1360	Chr02	- && - && PF13920:Zinc finger, C3HC4 type (RING finger)	1.3659±0.1373	-1.36217	0.000358104	2.1462±0.5008	-0.708038	0.0476572	2.1235±0.6358	-0.717792	0.0516562	2.2192±0.7534	-0.677393	0.0924851	3.5538±0.3322
Goano02G1363	Chr02	- && Q84MA8.1 RecName: Full=Adenine/guanine permease AZG2; AltName: Full=AzgA-homolog protein; AltName: Full=Protein AZAGUANINE RESISTANT 2; Short=AtAzg2 && PF00860:Permease family	0.0505±0.0875	-2.12537	0.335811	0±0	-5.2943	0.00512899	0±0	-5.37019	0.00394257	0±0	-5.35458	0.00376526	0.2301±0.0997
Goano02G1368	Chr02	- && - && -	1.0597±0.2619	0.802344	0.441476	7.9786±0.188	3.70239	4.83e-22	24.2203±0.3429	5.30074	2.34e-71	38.9901±12.8521	5.98014	1.47e-49	0.612±0.3338
Goano02G1375	Chr02	- && Q27GI3.2 RecName: Full=Nucleobase-ascorbate transporter 6; Short=AtNAT6 && -	40.4304±2.4931	-0.0703442	0.785677	19.4508±3.8189	-1.12423	2.09e-09	15.4561±2.7221	-1.45296	5.51e-21	16.5723±3.5066	-1.36923	2.01e-11	43.0299±2.4558
Goano02G1386	Chr02	- && Q9FKF4.1 RecName: Full=Protein ORANGE, chloroplastic; Short=AtOR; AltName: Full=DnaJ-like cysteine-rich domain-containing protein OR; Flags: Precursor && -	27.2365±0.7381	0.431143	0.0131606	42.4123±9.4287	1.0719	2.88e-07	34.7587±3.6721	0.787532	9.53e-08	50.365±4.2909	1.3051	7.96e-18	20.4703±1.2067
Goano02G1387	Chr02	- && - && -	5.5581±3.3033	0.912264	0.340872	12.2009±6.0871	2.04398	0.000824022	34.4214±8.6849	3.53885	6.68e-21	39.748±6.9591	3.7286	3.19e-19	2.9841±1.8747
Goano02G1393	Chr02	- && Q9SEC2.1 RecName: Full=Peptide methionine sulfoxide reductase; AltName: Full=Peptide-methionine (S)-S-oxide reductase; Short=Peptide Met(O) reductase; AltName: Full=Protein-methionine-S-oxide reductase && PF01625:Peptide methionine sulfoxide reductase	25.1191±2.7754	0.636933	0.00159062	32.5572±9.4741	1.01292	9.45e-05	40.5851±3.7026	1.33324	2.21e-18	58.738±17.742	1.85038	1.72e-12	16.3757±1.6898
Goano02G1394	Chr02	- && Q41001.1 RecName: Full=Blue copper protein; Flags: Precursor && PF02298:Plastocyanin-like domain	1.9929±0.5517	3.01706	0.00121417	3.8498±1.4307	3.97383	5.67e-08	6.7065±2.5707	4.77763	7.14e-13	6.1251±3.1777	4.62333	4.16e-10	0.2528±0.1046
Goano02G1395	Chr02	- && Q05737.1 RecName: Full=GTP-binding protein YPTM2 && PF00071:Ras family	2.0002±0.7414	0.468595	0.568046	0.813±0.7673	-0.82778	0.372851	1.5114±0.3543	0.0670598	0.918115	0.5264±0.0706	-1.47732	0.0115615	1.4687±0.4248
Goano02G1397	Chr02	- && - && PF13855:Leucine rich repeat|PF08263:Leucine rich repeat N-terminal domain	0.2441±0.1193	1.25782	0.313817	0.3274±0.0758	1.68065	0.0275815	0.7502±0.6516	2.88143	0.000147343	0.4647±0.0786	2.16842	0.000928054	0.1033±0.0302
Goano02G1406	Chr02	- && Q9FGN3.1 RecName: Full=F-box protein At5g51380 && -	0.4322±0.3149	-1.45244	0.056736	0.2409±0.0839	-2.29943	5.97e-05	0.2411±0.0849	-2.30648	6.47e-05	0.0981±0.0451	-3.61755	1.57e-07	1.2057±0.2438
Goano02G1410	Chr02	- && Q9SN90.1 RecName: Full=Structural maintenance of chromosomes protein 2-2; Short=AtSMC2-2; AltName: Full=Chromosome-associated protein E-2; Short=AtCAP-E2 && PF06470:SMC proteins Flexible Hinge Domain|PF02463:RecF/RecN/SMC N terminal domain	1.5521±0.4687	-1.45428	3.13e-08	0.6964±0.1672	-2.6082	1.29e-24	0.6518±0.1439	-2.70198	3.48e-29	0.5707±0.0902	-2.91706	7e-32	4.3236±0.459
Goano02G1415	Chr02	- && Q9LVA0.1 RecName: Full=BAG family molecular chaperone regulator 7; AltName: Full=Bcl-2-associated athanogene 7 && -	41.9432±10.2391	-0.292127	0.262624	27.2778±3.1415	-0.910534	1.46e-09	29.6679±4.6525	-0.786327	1.36e-07	17.8558±7.318	-1.53856	2.07e-07	52.0525±3.415
Goano02G1418	Chr02	- && P80065.2 RecName: Full=Beta-fructofuranosidase, soluble isoenzyme I; AltName: Full=Invertase; AltName: Full=Saccharase; AltName: Full=Sucrose hydrolase; Flags: Precursor && PF11837:Domain of unknown function (DUF3357)|PF08244:Glycosyl hydrolases family 32 C terminal|PF00251:Glycosyl hydrolases family 32 N-terminal domain	20.7797±2.653	-0.631904	0.00352169	14.0871±3.0171	-1.19171	1.01e-06	6.3258±1.0492	-2.34469	1.79e-34	2.8612±0.7475	-3.50885	2.73e-41	32.6732±6.4626
Goano02G1420	Chr02	- && Q9LVA2.1 RecName: Full=Pentatricopeptide repeat-containing protein At5g62370 && PF01535:PPR repeat|PF13041:PPR repeat family	1.3095±0.1788	0.43778	0.341938	1.7007±0.2852	0.818723	0.00757197	1.9228±0.082	0.998731	0.000229788	2.2213±0.3503	1.18758	2.34e-05	0.9798±0.1388
Goano02G1422	Chr02	- && Q9STY3.1 RecName: Full=Probable pectinesterase/pectinesterase inhibitor 33; Includes: RecName: Full=Pectinesterase inhibitor 33; AltName: Full=Pectin methylesterase inhibitor 33; Includes: RecName: Full=Pectinesterase 33; Short=PE 33; AltName: Full=Pectin methylesterase 33; Short=AtPME33; Flags: Precursor && PF01095:Pectinesterase|PF04043:Plant invertase/pectin methylesterase inhibitor	0.481±0.3555	-1.10299	0.248202	0.4672±0.0633	-1.12934	0.0435013	0.3716±0.1266	-1.45231	0.0180751	0.1707±0.1494	-2.58268	0.00216795	1.0358±0.1275
Goano02G1427	Chr02	- && P17407.1 RecName: Full=21 kDa protein; AltName: Full=1.2 protein; Flags: Precursor && PF04043:Plant invertase/pectin methylesterase inhibitor	26.7518±6.81	-1.03391	4.07e-06	14.2877±5.5185	-1.9381	9.86e-12	6.5605±1.4961	-3.0605	1.27e-56	6.6982±2.8661	-3.04324	3.44e-23	55.5906±7.982
Goano02G1429	Chr02	- && F4HTT6.1 RecName: Full=Peptidyl-prolyl cis-trans isomerase CYP26-2, chloroplastic; Short=PPIase CYP26-2; AltName: Full=Cyclophilin of 26 kDa 2; AltName: Full=Cyclophilin-26-2; Flags: Precursor && PF00160:Cyclophilin type peptidyl-prolyl cis-trans isomerase/CLD	26.0102±2.1586	-1.04662	3.11e-08	16.7789±6.566	-1.67726	4.98e-08	9.8015±0.7279	-2.45081	1.12e-43	7.7419±3.9413	-2.81071	2.76e-14	54.4784±10.9894
Goano02G1434	Chr02	- && Q8H1F9.1 RecName: Full=Pachytene checkpoint protein 2 homolog && PF00004:ATPase family associated with various cellular activities (AAA)	1.2144±0.4678	-1.50348	0.000148878	1.1722±0.5686	-1.55924	0.00021015	0.9639±0.372	-1.83745	4.31e-07	0.8352±0.1108	-2.06778	1.54e-10	3.5123±0.2237
Goano02G1436	Chr02	- && - && -	403.2187±86.3094	1.16728	1.69e-07	570.6328±151.2361	1.66905	6.39e-10	379.5925±78.0075	1.08409	6.07e-08	441.2114±24.57	1.2825	2.67e-09	182.0779±45.3265
Goano02G1442	Chr02	- && Q9LSE2.1 RecName: Full=Transcription factor ICE1; AltName: Full=Basic helix-loop-helix protein 116; Short=AtbHLH116; Short=bHLH 116; AltName: Full=Inducer of CBF expression 1; AltName: Full=Transcription factor EN 45; AltName: Full=Transcription factor SCREAM; AltName: Full=bHLH transcription factor bHLH116 && PF00010:Helix-loop-helix DNA-binding domain	6.407±0.5988	-0.201835	0.659874	3.0142±0.5289	-1.28791	3.62e-05	4.4646±0.9425	-0.719442	0.0115227	4.403±0.9474	-0.756436	0.0217939	7.4787±2.1689
Goano02G1444	Chr02	- && Q9FIT8.2 RecName: Full=ADP-ribosylation factor GTPase-activating protein AGD1; Short=ARF GAP AGD1; AltName: Full=Protein ARF-GAP DOMAIN 1; Short=AtAGD1 && PF01412:Putative GTPase activating protein for Arf|PF00169:PH domain|PF13857:Ankyrin repeats (many copies)|PF16746:BAR domain of APPL family	1.0652±0.1431	-1.22877	0.000619608	6.4526±1.3054	1.37415	1.71e-07	3.5272±1.467	0.507249	0.183139	6.5056±0.9404	1.36929	2.19e-08	2.5232±0.392
Goano02G1457	Chr02	- && - && -	9.4045±1.5512	0.9497	0.00290377	14.8543±3.8907	1.61063	3.13e-08	38.5146±6.3887	2.98953	1.82e-47	83.2703±20.3322	4.08358	1.33e-57	4.9479±0.759
Goano02G1459	Chr02	- && Q9FLT2.1 RecName: Full=Inositol polyphosphate multikinase beta; AltName: Full=Inositol polyphosphate 6-/3-/5-kinase beta; Short=AtIpk2-beta; Short=AtIpk2beta && -	2.2759±1.0706	0.263239	0.783154	4.0885±1.1496	1.10468	0.00624649	3.4071±1.449	0.842617	0.0649804	6.0532±0.2885	1.65435	6.74e-08	1.9264±0.4526
Goano02G1460	Chr02	- && Q2HXL0.2 RecName: Full=Respiratory burst oxidase homolog protein C; AltName: Full=NADPH oxidase RBOHC; AltName: Full=StRBOHC && PF08414:Respiratory burst NADPH oxidase|PF01794:Ferric reductase like transmembrane component|PF08022:FAD-binding domain|PF08030:Ferric reductase NAD binding domain	24.1473±7.8277	0.574526	0.113459	33.745±10.2803	1.05955	0.001647	41.9411±4.9466	1.37736	6.78e-11	40.6645±12.1532	1.31264	6.49e-05	16.4182±5.6739
Goano02G1461	Chr02	- && P0DH90.1 RecName: Full=Protein FRIGIDA && PF07899:Frigida-like protein	9.0978±0.2545	0.380433	0.105486	11.2088±0.5263	0.68324	4.76e-05	13.0556±1.0973	0.906192	5.99e-08	15.5633±1.1974	1.14154	7.34e-12	7.0855±0.3226
Goano02G1462	Chr02	- && - && PF09011:HMG-box domain	1.1524±0.3083	0.853647	0.525338	1.3719±0.9246	1.11131	0.287535	1.5237±0.6222	1.26215	0.136747	1.9837±0.8657	1.62964	0.0399232	0.6387±0.3648
Goano02G1464	Chr02	- && - && PF07647:SAM domain (Sterile alpha motif)	1.6919±0.4869	0.53658	0.471789	2.505±0.2597	1.10008	0.00817314	2.3743±0.3977	1.02785	0.0162044	2.3241±0.6068	0.976425	0.0327362	1.1812±0.375
Goano02G1473	Chr02	- && Q94CD1.1 RecName: Full=Omega-hydroxypalmitate O-feruloyl transferase; AltName: Full=Omega-hydroxyacid hydroxycinnamoyltransferase; AltName: Full=Protein ALIPHATIC SUBERIN FERULOYL TRANSFERASE && PF02458:Transferase family	2.0052±1.52	1.39864	0.0586891	4.087±0.2441	2.42457	2.5e-12	4.5052±0.8066	2.569	2.46e-13	4.6478±2.7524	2.59904	1.13e-05	0.7662±0.2528
Goano02G1480	Chr02	- && Q9M3B4.1 RecName: Full=Protein ROOT INITIATION DEFECTIVE 3; AltName: Full=Root initiation defective 3 protein; AltName: Full=WD-40 repeat-containing protein RID3 && -	0.6934±0.3541	1.41117	0.441055	0.7481±0.4995	1.52657	0.303429	0.7906±0.4447	1.61408	0.197397	1.3986±0.6963	2.41367	0.0275225	0.259±0.2925
Goano02G1483	Chr02	- && - && PF13833:EF-hand domain pair	0.0214±0.0371	-0.103243	1	0.1631±0.1686	2.57334	0.442746	0.2178±0.3773	3.00244	0.359102	0.5105±0.2327	4.21156	0.0235487	0.0252±0.0436
Goano02G1487	Chr02	- && - && PF11820:Protein of unknown function (DUF3339)|PF13966:zinc-binding in reverse transcriptase	3.4226±1.7297	-0.878731	0.175339	0.7283±0.5724	-3.13258	2.96e-06	0.3362±0.0168	-4.22999	3.15e-10	0.5393±0.1571	-3.57296	1.91e-09	6.3996±1.5131
Goano02G1489	Chr02	- && Q9SNE5.1 RecName: Full=Protein IRREGULAR XYLEM 15; Short=AtIRX15 && PF04669:Polysaccharide biosynthesis	0.2093±0.2757	1.93758	1	2.0675±1.0875	5.21459	8.84e-06	19.739±7.408	8.45671	1.58e-20	10.6186±2.6872	7.5476	7.39e-16	0.0536±0.0929
Goano02G1500	Chr02	- && - && -	2.9059±1.6243	0.914284	0.209882	0.6918±0.4552	-1.16202	0.132959	0.6136±0.5312	-1.31914	0.089367	0.0424±0.0367	-5.22922	3.24e-05	1.5665±0.1328
Goano02G1503	Chr02	- && Q6NMC6.1 RecName: Full=Protein ABIL3; AltName: Full=Abl interactor-like protein 3; Short=AtABIL3 && PF13359:DDE superfamily endonuclease|PF12776:Myb/SANT-like DNA-binding domain	2.6236±0.3204	0.0485208	0.931105	1.2896±0.2457	-0.971351	0.000513203	1.6051±0.1576	-0.653772	0.0117469	1.0106±0.3478	-1.34379	5.07e-05	2.5703±0.2501
Goano02G1506	Chr02	- && P52409.1 RecName: Full=Glucan endo-1,3-beta-glucosidase; AltName: Full=(1->3)-beta-glucan endohydrolase; Short=(1->3)-beta-glucanase; AltName: Full=Beta-1,3-endoglucanase; Flags: Precursor && PF00332:Glycosyl hydrolases family 17	0.2162±0.0488	-0.285894	0.903443	0.7951±0.7058	1.59437	0.114498	2.7152±0.6458	3.3692	7.59e-10	1.3313±0.4123	2.32123	0.000424503	0.2678±0.0227
Goano02G1511	Chr02	- && Q9FNE9.1 RecName: Full=Histone-lysine N-methyltransferase ATXR6; AltName: Full=Protein SET DOMAIN GROUP 34; AltName: Full=Trithorax-related protein 6; Short=TRX-related protein 6 && PF00628:PHD-finger	0.5281±0.2581	-2.00509	2.87e-05	0.1394±0.1307	-3.92962	2.98e-10	0.0686±0.0764	-4.99234	7.88e-13	0±0	-8.64699	2.32e-11	2.17±0.0125
Goano02G1518	Chr02	- && Q2EF88.1 RecName: Full=Metal-nicotianamine transporter YSL3; AltName: Full=Protein YELLOW STRIPE LIKE 3; Short=AtYSL3 && PF03169:OPT oligopeptide transporter protein	55.0587±7.0029	0.0820675	0.810829	162.2719±26.695	1.64207	7.33e-18	83.5273±12.9921	0.687388	3.1e-05	92.2354±28.0952	0.812994	0.00326862	52.7625±8.2363
Goano02G1519	Chr02	- && P40934.1 RecName: Full=Cytochrome b5 && PF00173:Cytochrome b5-like Heme/Steroid binding domain	26.0104±10.4895	-0.913862	0.0118653	8.056±4.0551	-2.6038	1.14e-11	5.9285±2.7339	-3.04416	4.31e-22	2.7924±0.5119	-4.15135	2.06e-38	49.791±10.0979
[truncated: 11,003 more rows]

## Sheet: Table S3
Table S3. The qRT-PCR primers for twevle drought-responsitive genes.
[truncated: 13 more rows]

[truncated: 8 more sheets: Table S4, Table S5, Table S6, Table S7, Table S8, Table S9, Table S10, Table S11]
